# Supplementary material for: Myokines as mediators of exercise-induced cognitive changes in older adults: protocol for a comprehensive living systematic review and meta-analysis
Source: Front Aging Neurosci. 2023 Jul 13;15:1213057. doi: 10.3389/fnagi.2023.1213057 (PMC10374322; doi:10.3389/fnagi.2023.1213057)
Supplement: Supplementary file 1 [file Data_Sheet_1.xlsx]

## Sheet: Info
									Appendix B
				Myokines as Mediators of Exercise-Induced Cognitive Changes in Older Adults:
				Protocol for a Comprehensive Living Systematic Review and Meta-Analysis
		Wouter A.J. Vints MD*, Evrim Gökçe PhD, Antoine Langeard PhD, Iuliia Pavlova PhD,
		Özge Selin Çevik PhD, Mohammad Mosaferi Ziaaldini PhD, Jasemin Todri PhD, Orges Lena PhD,
		Giorgos K. Sakkas PhD, Suzanne Jak PhD, Ioanna Zorba (Zormpa) PhD, Christina Karatzaferi PhD,
		Oron Levin PhD, Nerijus Masiulis PhD, Yael Netz PhD
		* Correspondence:
		Wouter Arthur Johan Vints, MD
		w.vints@maastrichtuniversity.nl

## Sheet: Myokinome
Abbreviation	Secretory protein (SP) from human myokinome	Reference 1	Reference 2	Reference 3	Reference 4	Reference 5
	10 kDa heat shock protein	Hartwig et al. Secretome profiling of primary human skeletal muscle cells. Biochemica et Biophysica Acta (BBA) - Proteins and Proteomics 2014. 1844(5):1011-1230
	15 kDa selenoprotein	Bortoluzzi et al. Computational reconstruction of the human skeletal muscle secretome. Proteins 2006. 62(3): 776-792
	17-beta-hydroxysteroid dehydrogenase type VII-like	Bortoluzzi et al. Computational reconstruction of the human skeletal muscle secretome. Proteins 2006. 62(3): 776-971
	3'(2'),5'-bisphosphate nucleotidase 1	Hartwig et al. Secretome profiling of primary human skeletal muscle cells. Biochemica et Biophysica Acta (BBA) - Proteins and Proteomics 2014. 1844(5):1011-1051
	40S ribosomal protein S10	Hartwig et al. Secretome profiling of primary human skeletal muscle cells. Biochemica et Biophysica Acta (BBA) - Proteins and Proteomics 2014. 1844(5):1011-1207
	40S ribosomal protein S19	Hartwig et al. Secretome profiling of primary human skeletal muscle cells. Biochemica et Biophysica Acta (BBA) - Proteins and Proteomics 2014. 1844(5):1011-1199
	40S ribosomal protein S28	Hartwig et al. Secretome profiling of primary human skeletal muscle cells. Biochemica et Biophysica Acta (BBA) - Proteins and Proteomics 2014. 1844(5):1011-1236
	40S ribosomal protein S4	Hartwig et al. Secretome profiling of primary human skeletal muscle cells. Biochemica et Biophysica Acta (BBA) - Proteins and Proteomics 2014. 1844(5):1011-1233
	40S ribosomal protein SA	Hartwig et al. Secretome profiling of primary human skeletal muscle cells. Biochemica et Biophysica Acta (BBA) - Proteins and Proteomics 2014. 1844(5):1011-1100
	45 kDa calcium-binding protein	Hartwig et al. Secretome profiling of primary human skeletal muscle cells. Biochemica et Biophysica Acta (BBA) - Proteins and Proteomics 2014. 1844(5):1011-1313
	6-phosphogluconolactonase	Hartwig et al. Secretome profiling of primary human skeletal muscle cells. Biochemica et Biophysica Acta (BBA) - Proteins and Proteomics 2014. 1844(5):1011-1048
	72 kDa type IV collagenase	Hartwig et al. Secretome profiling of primary human skeletal muscle cells. Biochemica et Biophysica Acta (BBA) - Proteins and Proteomics 2014. 1844(5):1011-1094	Le Bihan et al. In-depth analysis of the secretome identifies three major independent secretory pathways in differentiating human myoblasts. Journal of Proteomics 2012. 77: 344-387
	78 kDa glucose-regulated protein	Hartwig et al. Secretome profiling of primary human skeletal muscle cells. Biochemica et Biophysica Acta (BBA) - Proteins and Proteomics 2014. 1844(5):1011-1116
	A disintegrin and metalloprotease with thrombospondin motifs-1 preproprotein	Bortoluzzi et al. Computational reconstruction of the human skeletal muscle secretome. Proteins 2006. 62(3): 776-797
	A disintegrin and metalloproteinase with thrombospondin motifs 9 isoform 1 preproprotein	Bortoluzzi et al. Computational reconstruction of the human skeletal muscle secretome. Proteins 2006. 62(3): 776-798
	A gene isolated from a CpG island between STS and KAL	Bortoluzzi et al. Computational reconstruction of the human skeletal muscle secretome. Proteins 2006. 62(3): 776-1025
	abhydrolase domain-containing protein 14B	Hartwig et al. Secretome profiling of primary human skeletal muscle cells. Biochemica et Biophysica Acta (BBA) - Proteins and Proteomics 2014. 1844(5):1011-1308
ABO	ABO, alpha 1-3-N-acetylgalactosaminyltransferase and alpha 1-3-galactosyltransferase	Pourteymour et al. Global mRNA sequencing of human skeletal muscle: Search for novel exercise-regulated myokines. Molecular Metabolism. 2017 6(4): 352-776
	actin	Hartwig et al. Secretome profiling of primary human skeletal muscle cells. Biochemica et Biophysica Acta (BBA) - Proteins and Proteomics 2014. 1844(5):1011-1234
	actin gamma enteric smooth muscle	Hartwig et al. Secretome profiling of primary human skeletal muscle cells. Biochemica et Biophysica Acta (BBA) - Proteins and Proteomics 2014. 1844(5):1011-1335
	actin related protein 2 3 complex subunit 4	Hartwig et al. Secretome profiling of primary human skeletal muscle cells. Biochemica et Biophysica Acta (BBA) - Proteins and Proteomics 2014. 1844(5):1011-1340
	acylamino-acid-releasing enzyme	Hartwig et al. Secretome profiling of primary human skeletal muscle cells. Biochemica et Biophysica Acta (BBA) - Proteins and Proteomics 2014. 1844(5):1011-1130
	ADAM 9	Le Bihan et al. In-depth analysis of the secretome identifies three major independent secretory pathways in differentiating human myoblasts. Journal of Proteomics 2012. 77: 344-514
ADAM8	ADAM metallopeptidase domain 8	Pourteymour et al. Global mRNA sequencing of human skeletal muscle: Search for novel exercise-regulated myokines. Molecular Metabolism. 2017 6(4): 352-452
ADAMTS9	ADAM metallopeptidase with thrombospondin type 1 motif 9	Pourteymour et al. Global mRNA sequencing of human skeletal muscle: Search for novel exercise-regulated myokines. Molecular Metabolism. 2017 6(4): 352-620	Catoire et al. Identification of human exercise-induced myokines using secretome analysis. Physiological Genomics of Exercise in Health and Disease 2014. 46(7): 256-283
ADAMTS1	ADAM metallopeptidase with thrombospondin type 1 motif, 1	Pourteymour et al. Global mRNA sequencing of human skeletal muscle: Search for novel exercise-regulated myokines. Molecular Metabolism. 2017 6(4): 352-374	Catoire et al. Identification of human exercise-induced myokines using secretome analysis. Physiological Genomics of Exercise in Health and Disease 2014. 46(7): 256-269	Le Bihan et al. In-depth analysis of the secretome identifies three major independent secretory pathways in differentiating human myoblasts. Journal of Proteomics 2012. 77: 344-461
ADAMTS15	ADAM metallopeptidase with thrombospondin type 1 motif, 15	Pourteymour et al. Global mRNA sequencing of human skeletal muscle: Search for novel exercise-regulated myokines. Molecular Metabolism. 2017 6(4): 352-881
ADAMTS2	ADAM metallopeptidase with thrombospondin type 1 motif, 2	Pourteymour et al. Global mRNA sequencing of human skeletal muscle: Search for novel exercise-regulated myokines. Molecular Metabolism. 2017 6(4): 352-893	Le Bihan et al. In-depth analysis of the secretome identifies three major independent secretory pathways in differentiating human myoblasts. Journal of Proteomics 2012. 77: 344-444
ADAMTS4	ADAM metallopeptidase with thrombospondin type 1 motif, 4	Pourteymour et al. Global mRNA sequencing of human skeletal muscle: Search for novel exercise-regulated myokines. Molecular Metabolism. 2017 6(4): 352-366
ADAMTS-5	ADAM metallopeptidase with thrombospondin type 1 motif, 5	Le Bihan et al. In-depth analysis of the secretome identifies three major independent secretory pathways in differentiating human myoblasts. Journal of Proteomics 2012. 77: 344-515
ADAMTS7	ADAM metallopeptidase with thrombospondin type 1 motif, 7	Pourteymour et al. Global mRNA sequencing of human skeletal muscle: Search for novel exercise-regulated myokines. Molecular Metabolism. 2017 6(4): 352-848
ADAMTS8	ADAM metallopeptidase with thrombospondin type 1 motif, 8	Pourteymour et al. Global mRNA sequencing of human skeletal muscle: Search for novel exercise-regulated myokines. Molecular Metabolism. 2017 6(4): 352-889
	ADAM-like, decysin 1	Bortoluzzi et al. Computational reconstruction of the human skeletal muscle secretome. Proteins 2006. 62(3): 776-796
ADAMTSL3	ADAMTS-like 3	Pourteymour et al. Global mRNA sequencing of human skeletal muscle: Search for novel exercise-regulated myokines. Molecular Metabolism. 2017 6(4): 352-891
ADAMTSL1	ADAMTS-like protein 1	Le Bihan et al. In-depth analysis of the secretome identifies three major independent secretory pathways in differentiating human myoblasts. Journal of Proteomics 2012. 77: 344-556
	adenosylhomocysteinase	Hartwig et al. Secretome profiling of primary human skeletal muscle cells. Biochemica et Biophysica Acta (BBA) - Proteins and Proteomics 2014. 1844(5):1011-1162
ADCYAP1R1	adenylate cyclase activating polypeptide 1 receptor type I	Pourteymour et al. Global mRNA sequencing of human skeletal muscle: Search for novel exercise-regulated myokines. Molecular Metabolism. 2017 6(4): 352-871
	Adenylate kinase isoenzyme 1	Hartwig et al. Secretome profiling of primary human skeletal muscle cells. Biochemica et Biophysica Acta (BBA) - Proteins and Proteomics 2014. 1844(5):1011-1061
AMICA1	adhesion molecule, interacts with CXADR antigen 1	Pourteymour et al. Global mRNA sequencing of human skeletal muscle: Search for novel exercise-regulated myokines. Molecular Metabolism. 2017 6(4): 352-840
	adipocyte enhancer binding protein 1	Hartwig et al. Secretome profiling of primary human skeletal muscle cells. Biochemica et Biophysica Acta (BBA) - Proteins and Proteomics 2014. 1844(5):1011-1295
ADIPOQ	adiponectin	Pourteymour et al. Global mRNA sequencing of human skeletal muscle: Search for novel exercise-regulated myokines. Molecular Metabolism. 2017 6(4): 352-676	Görgens et al. Exercise and Regulation of Adipokine and Myokine Production. Progress in Molecular Biology and Translational Science 2015. 135:313-337
	Adlican	Bortoluzzi et al. Computational reconstruction of the human skeletal muscle secretome. Proteins 2006. 62(3): 776-883
ADM	adrenomedullin	Pourteymour et al. Global mRNA sequencing of human skeletal muscle: Search for novel exercise-regulated myokines. Molecular Metabolism. 2017 6(4): 352-643	Le Bihan et al. In-depth analysis of the secretome identifies three major independent secretory pathways in differentiating human myoblasts. Journal of Proteomics 2012. 77: 344-356	Bortoluzzi et al. Computational reconstruction of the human skeletal muscle secretome. Proteins 2006. 62(3): 776-800
	advanced glycosylation end product-specific receptor	Raschke et al. Identification and Validation of Novel Contraction Regulated Myokines Released from Primary Human Skeletal Muscle Cells. Plos One 2013. 8(4): e62008
AEBP1	AE binding protein 1	Pourteymour et al. Global mRNA sequencing of human skeletal muscle: Search for novel exercise-regulated myokines. Molecular Metabolism. 2017 6(4): 352-917
	AF311912_1 pancreas tumor-related protein	Bortoluzzi et al. Computational reconstruction of the human skeletal muscle secretome. Proteins 2006. 62(3): 776-1062
	aggrecan core protein	Hittel et al. Increased secretion and expression of myostatin in skeletal muscle from extremely obese women. Diabetes 2009. 58(1):30-38
AGRN	agrin	Pourteymour et al. Global mRNA sequencing of human skeletal muscle: Search for novel exercise-regulated myokines. Molecular Metabolism. 2017 6(4): 352-880	Le Bihan et al. In-depth analysis of the secretome identifies three major independent secretory pathways in differentiating human myoblasts. Journal of Proteomics 2012. 77: 344-463
	aldehyde dehydrogenase mitochondrial	Hartwig et al. Secretome profiling of primary human skeletal muscle cells. Biochemica et Biophysica Acta (BBA) - Proteins and Proteomics 2014. 1844(5):1011-1337
	aldo-keto reductase family 1 member C3	Hartwig et al. Secretome profiling of primary human skeletal muscle cells. Biochemica et Biophysica Acta (BBA) - Proteins and Proteomics 2014. 1844(5):1011-1204
	Alkaline phosphatase, tissue-nonspecific isozyme	Le Bihan et al. In-depth analysis of the secretome identifies three major independent secretory pathways in differentiating human myoblasts. Journal of Proteomics 2012. 77: 344-558
	Alpha 1 type I collagen	Bortoluzzi et al. Computational reconstruction of the human skeletal muscle secretome. Proteins 2006. 62(3): 776-852	Hittel et al. Increased secretion and expression of myostatin in skeletal muscle from extremely obese women. Diabetes 2009. 58(1):30-38
	Alpha 1 type III collagen	Bortoluzzi et al. Computational reconstruction of the human skeletal muscle secretome. Proteins 2006. 62(3): 776-855	Hittel et al. Increased secretion and expression of myostatin in skeletal muscle from extremely obese women. Diabetes 2009. 58(1):30-38
	Alpha 1 type IV collagen	Bortoluzzi et al. Computational reconstruction of the human skeletal muscle secretome. Proteins 2006. 62(3): 776-856
	Alpha 1 type VIII collagen	Bortoluzzi et al. Computational reconstruction of the human skeletal muscle secretome. Proteins 2006. 62(3): 776-860
	Alpha 1 type XVIII collagen isoform 1	Bortoluzzi et al. Computational reconstruction of the human skeletal muscle secretome. Proteins 2006. 62(3): 776-851
	Alpha 2 macroglobulin	Bortoluzzi et al. Computational reconstruction of the human skeletal muscle secretome. Proteins 2006. 62(3): 776-793
	Alpha 2 type I collagen	Bortoluzzi et al. Computational reconstruction of the human skeletal muscle secretome. Proteins 2006. 62(3): 776-853
	Alpha 2 type IV collagen	Bortoluzzi et al. Computational reconstruction of the human skeletal muscle secretome. Proteins 2006. 62(3): 776-857	Hittel et al. Increased secretion and expression of myostatin in skeletal muscle from extremely obese women. Diabetes 2009. 58(1):30-38
	Alpha 3 type VI collagen isoform 1	Bortoluzzi et al. Computational reconstruction of the human skeletal muscle secretome. Proteins 2006. 62(3): 776-859	Hittel et al. Increased secretion and expression of myostatin in skeletal muscle from extremely obese women. Diabetes 2009. 58(1):30-38
	alpha-1 antiproteinase	Pourteymour et al. Global mRNA sequencing of human skeletal muscle: Search for novel exercise-regulated myokines. Molecular Metabolism. 2017 6(4): 352-612
	alpha-2 antiplasmin	Pourteymour et al. Global mRNA sequencing of human skeletal muscle: Search for novel exercise-regulated myokines. Molecular Metabolism. 2017 6(4): 352-565
A2M	alpha-2-macroglobulin	Norheim et al. Proteomic identification of secreted proteins from human skeletal muscle cells and expression in response to strength training. Endocrinology and Metabolism 2011. 301(5): E1013-E1034	Hartwig et al. Secretome profiling of primary human skeletal muscle cells. Biochemica et Biophysica Acta (BBA) - Proteins and Proteomics 2014. 1844(5):1011-1067	Le Bihan et al. In-depth analysis of the secretome identifies three major independent secretory pathways in differentiating human myoblasts. Journal of Proteomics 2012. 77: 344-460
	alpha-crystallin B chain	Hartwig et al. Secretome profiling of primary human skeletal muscle cells. Biochemica et Biophysica Acta (BBA) - Proteins and Proteomics 2014. 1844(5):1011-1025	Hittel et al. Increased secretion and expression of myostatin in skeletal muscle from extremely obese women. Diabetes 2009. 58(1):30-38
	alpha-enolase	Hartwig et al. Secretome profiling of primary human skeletal muscle cells. Biochemica et Biophysica Acta (BBA) - Proteins and Proteomics 2014. 1844(5):1011-1077
	Alpha-fetoprotein	Le Bihan et al. In-depth analysis of the secretome identifies three major independent secretory pathways in differentiating human myoblasts. Journal of Proteomics 2012. 77: 344-462
	alpha-mannosidase 2	Hartwig et al. Secretome profiling of primary human skeletal muscle cells. Biochemica et Biophysica Acta (BBA) - Proteins and Proteomics 2014. 1844(5):1011-1284
	alpha-soluble NSF attachment protein	Hartwig et al. Secretome profiling of primary human skeletal muscle cells. Biochemica et Biophysica Acta (BBA) - Proteins and Proteomics 2014. 1844(5):1011-1219
	aminopeptidase N	Hartwig et al. Secretome profiling of primary human skeletal muscle cells. Biochemica et Biophysica Acta (BBA) - Proteins and Proteomics 2014. 1844(5):1011-1138	Le Bihan et al. In-depth analysis of the secretome identifies three major independent secretory pathways in differentiating human myoblasts. Journal of Proteomics 2012. 77: 344-467
	Amplified in osteosarcoma	Bortoluzzi et al. Computational reconstruction of the human skeletal muscle secretome. Proteins 2006. 62(3): 776-1014
	Amylase, alpha 2A; pancreatic	Bortoluzzi et al. Computational reconstruction of the human skeletal muscle secretome. Proteins 2006. 62(3): 776-804
	Amylase, alpha 2B; pancreatic	Bortoluzzi et al. Computational reconstruction of the human skeletal muscle secretome. Proteins 2006. 62(3): 776-805
	amyloid beta A4 protein	Hartwig et al. Secretome profiling of primary human skeletal muscle cells. Biochemica et Biophysica Acta (BBA) - Proteins and Proteomics 2014. 1844(5):1011-1043	Le Bihan et al. In-depth analysis of the secretome identifies three major independent secretory pathways in differentiating human myoblasts. Journal of Proteomics 2012. 77: 344-399
	Angiogenin	Le Bihan et al. In-depth analysis of the secretome identifies three major independent secretory pathways in differentiating human myoblasts. Journal of Proteomics 2012. 77: 344-358
	Angiopoietin 1	Le Bihan et al. In-depth analysis of the secretome identifies three major independent secretory pathways in differentiating human myoblasts. Journal of Proteomics 2012. 77: 344-464	Bortoluzzi et al. Computational reconstruction of the human skeletal muscle secretome. Proteins 2006. 62(3): 776-806
	Angiopoietin 2	Bortoluzzi et al. Computational reconstruction of the human skeletal muscle secretome. Proteins 2006. 62(3): 776-807
	angiopoietin like 1	Bortoluzzi et al. Computational reconstruction of the human skeletal muscle secretome. Proteins 2006. 62(3): 776-808
ANGPTL2	angiopoietin like 2	Pourteymour et al. Global mRNA sequencing of human skeletal muscle: Search for novel exercise-regulated myokines. Molecular Metabolism. 2017 6(4): 352-627	Bortoluzzi et al. Computational reconstruction of the human skeletal muscle secretome. Proteins 2006. 62(3): 776-809
ANGPTL4	angiopoietin like 4	Pourteymour et al. Global mRNA sequencing of human skeletal muscle: Search for novel exercise-regulated myokines. Molecular Metabolism. 2017 6(4): 352-383	Catoire et al. Identification of human exercise-induced myokines using secretome analysis. Physiological Genomics of Exercise in Health and Disease 2014. 46(7): 256-267	Görgens et al. Exercise and Regulation of Adipokine and Myokine Production. Progress in Molecular Biology and Translational Science 2015. 135:313-352
ANGPTL7	angiopoietin like 7	Pourteymour et al. Global mRNA sequencing of human skeletal muscle: Search for novel exercise-regulated myokines. Molecular Metabolism. 2017 6(4): 352-582
	Angiopoietin-like factor	Bortoluzzi et al. Computational reconstruction of the human skeletal muscle secretome. Proteins 2006. 62(3): 776-810
	Angiopoietin-related protein 1	Le Bihan et al. In-depth analysis of the secretome identifies three major independent secretory pathways in differentiating human myoblasts. Journal of Proteomics 2012. 77: 344-465
	Angiopoietin-related protein 4	Le Bihan et al. In-depth analysis of the secretome identifies three major independent secretory pathways in differentiating human myoblasts. Journal of Proteomics 2012. 77: 344-466
ACE	angiotensin I converting enzyme	Pourteymour et al. Global mRNA sequencing of human skeletal muscle: Search for novel exercise-regulated myokines. Molecular Metabolism. 2017 6(4): 352-751
	Angiotensinogen	Le Bihan et al. In-depth analysis of the secretome identifies three major independent secretory pathways in differentiating human myoblasts. Journal of Proteomics 2012. 77: 344-357
ASB14	ankyrin repeat and SOCS box containing 14	Pourteymour et al. Global mRNA sequencing of human skeletal muscle: Search for novel exercise-regulated myokines. Molecular Metabolism. 2017 6(4): 352-788
	annexin A1	Hartwig et al. Secretome profiling of primary human skeletal muscle cells. Biochemica et Biophysica Acta (BBA) - Proteins and Proteomics 2014. 1844(5):1011-1032
	annexin A2	Hartwig et al. Secretome profiling of primary human skeletal muscle cells. Biochemica et Biophysica Acta (BBA) - Proteins and Proteomics 2014. 1844(5):1011-1085	Le Bihan et al. In-depth analysis of the secretome identifies three major independent secretory pathways in differentiating human myoblasts. Journal of Proteomics 2012. 77: 344-468
	annexin A5	Hartwig et al. Secretome profiling of primary human skeletal muscle cells. Biochemica et Biophysica Acta (BBA) - Proteins and Proteomics 2014. 1844(5):1011-1099
	Antithrombin-III	Hartwig et al. Secretome profiling of primary human skeletal muscle cells. Biochemica et Biophysica Acta (BBA) - Proteins and Proteomics 2014. 1844(5):1011-1066
	antitrypsin	Pourteymour et al. Global mRNA sequencing of human skeletal muscle: Search for novel exercise-regulated myokines. Molecular Metabolism. 2017 6(4): 352-433
APLN	apelin	Pourteymour et al. Global mRNA sequencing of human skeletal muscle: Search for novel exercise-regulated myokines. Molecular Metabolism. 2017 6(4): 352-453
	Apolipoprotein B	Bortoluzzi et al. Computational reconstruction of the human skeletal muscle secretome. Proteins 2006. 62(3): 776-811
	Apolipoprotein B-100	Le Bihan et al. In-depth analysis of the secretome identifies three major independent secretory pathways in differentiating human myoblasts. Journal of Proteomics 2012. 77: 344-469
	apolipoprotein D	Hartwig et al. Secretome profiling of primary human skeletal muscle cells. Biochemica et Biophysica Acta (BBA) - Proteins and Proteomics 2014. 1844(5):1011-1046	Bortoluzzi et al. Computational reconstruction of the human skeletal muscle secretome. Proteins 2006. 62(3): 776-812
	apolipoprotein E	Hartwig et al. Secretome profiling of primary human skeletal muscle cells. Biochemica et Biophysica Acta (BBA) - Proteins and Proteomics 2014. 1844(5):1011-1026
APOLD1	apolipoprotein L domain containing 1	Catoire et al. Identification of human exercise-induced myokines using secretome analysis. Physiological Genomics of Exercise in Health and Disease 2014. 46(7): 256-271
	Apolipoprotein(a)	Le Bihan et al. In-depth analysis of the secretome identifies three major independent secretory pathways in differentiating human myoblasts. Journal of Proteomics 2012. 77: 344-385
	Arylsulfatase A	Le Bihan et al. In-depth analysis of the secretome identifies three major independent secretory pathways in differentiating human myoblasts. Journal of Proteomics 2012. 77: 344-516
ARSI	arylsulfatase family member I	Pourteymour et al. Global mRNA sequencing of human skeletal muscle: Search for novel exercise-regulated myokines. Molecular Metabolism. 2017 6(4): 352-744
	Aspartate aminotransferase	Hartwig et al. Secretome profiling of primary human skeletal muscle cells. Biochemica et Biophysica Acta (BBA) - Proteins and Proteomics 2014. 1844(5):1011-1059
ASPN	asporin	Pourteymour et al. Global mRNA sequencing of human skeletal muscle: Search for novel exercise-regulated myokines. Molecular Metabolism. 2017 6(4): 352-849
	astrocytic phosphoprotein PEA-15	Hartwig et al. Secretome profiling of primary human skeletal muscle cells. Biochemica et Biophysica Acta (BBA) - Proteins and Proteomics 2014. 1844(5):1011-1274
	ATP synthase subunit beta	Hartwig et al. Secretome profiling of primary human skeletal muscle cells. Biochemica et Biophysica Acta (BBA) - Proteins and Proteomics 2014. 1844(5):1011-1075
	ATP-citrate synthase	Hartwig et al. Secretome profiling of primary human skeletal muscle cells. Biochemica et Biophysica Acta (BBA) - Proteins and Proteomics 2014. 1844(5):1011-1216
	basal cell adhesion molecule	Hartwig et al. Secretome profiling of primary human skeletal muscle cells. Biochemica et Biophysica Acta (BBA) - Proteins and Proteomics 2014. 1844(5):1011-1213
	BASE; gene expressed only in the salivary gland and breast cancers	Bortoluzzi et al. Computational reconstruction of the human skeletal muscle secretome. Proteins 2006. 62(3): 776-1043
	basement membrane-specific heparan sulfate proteoglycan core protein	Hartwig et al. Secretome profiling of primary human skeletal muscle cells. Biochemica et Biophysica Acta (BBA) - Proteins and Proteomics 2014. 1844(5):1011-1246	Le Bihan et al. In-depth analysis of the secretome identifies three major independent secretory pathways in differentiating human myoblasts. Journal of Proteomics 2012. 77: 344-406
	Basement-Membrane Protein 40	Kwon et al. Exercise-induced myokines can explain the importance of Physical Activity in the Elderly: an overview. Healthcare (Basel) 2020. 8(4):379
	BBP-like protein 1 isoform b	Bortoluzzi et al. Computational reconstruction of the human skeletal muscle secretome. Proteins 2006. 62(3): 776-1092
	beta actin like protein 2	Hartwig et al. Secretome profiling of primary human skeletal muscle cells. Biochemica et Biophysica Acta (BBA) - Proteins and Proteomics 2014. 1844(5):1011-1288
	Beta-1,3-N-acetylglucosaminyltransferase lunatic fringe	Le Bihan et al. In-depth analysis of the secretome identifies three major independent secretory pathways in differentiating human myoblasts. Journal of Proteomics 2012. 77: 344-491
	Beta-1,4-galactosyltransferase 1	Le Bihan et al. In-depth analysis of the secretome identifies three major independent secretory pathways in differentiating human myoblasts. Journal of Proteomics 2012. 77: 344-470
	beta-2-microglobulin	Hartwig et al. Secretome profiling of primary human skeletal muscle cells. Biochemica et Biophysica Acta (BBA) - Proteins and Proteomics 2014. 1844(5):1011-1231	Le Bihan et al. In-depth analysis of the secretome identifies three major independent secretory pathways in differentiating human myoblasts. Journal of Proteomics 2012. 77: 344-425	Bortoluzzi et al. Computational reconstruction of the human skeletal muscle secretome. Proteins 2006. 62(3): 776-814
BAIBA	beta-aminoisobutyric acid	Catoire et al. The search for exercise factors in humans. The FASEB journal 2015. 29(5): 1615-2205
	beta-hexosaminidase	Hartwig et al. Secretome profiling of primary human skeletal muscle cells. Biochemica et Biophysica Acta (BBA) - Proteins and Proteomics 2014. 1844(5):1011-1079
MANBA	beta-mannosidase	Hartwig et al. Secretome profiling of primary human skeletal muscle cells. Biochemica et Biophysica Acta (BBA) - Proteins and Proteomics 2014. 1844(5):1011-1021
	Beta-microseminoprotein isoform a	Bortoluzzi et al. Computational reconstruction of the human skeletal muscle secretome. Proteins 2006. 62(3): 776-992
BGN	biglycan	Hartwig et al. Secretome profiling of primary human skeletal muscle cells. Biochemica et Biophysica Acta (BBA) - Proteins and Proteomics 2014. 1844(5):1011-1154	Pourteymour et al. Global mRNA sequencing of human skeletal muscle: Search for novel exercise-regulated myokines. Molecular Metabolism. 2017 6(4): 352-836	Le Bihan et al. In-depth analysis of the secretome identifies three major independent secretory pathways in differentiating human myoblasts. Journal of Proteomics 2012. 77: 344-426	Bortoluzzi et al. Computational reconstruction of the human skeletal muscle secretome. Proteins 2006. 62(3): 776-816
	Biotinidase	Le Bihan et al. In-depth analysis of the secretome identifies three major independent secretory pathways in differentiating human myoblasts. Journal of Proteomics 2012. 77: 344-560
BMP1	Bone morphogenetic protein 1	Le Bihan et al. In-depth analysis of the secretome identifies three major independent secretory pathways in differentiating human myoblasts. Journal of Proteomics 2012. 77: 344-455	Hittel et al. Increased secretion and expression of myostatin in skeletal muscle from extremely obese women. Diabetes 2009. 58(1):30-38
BMP2	bone morphogenetic protein 2	Pourteymour et al. Global mRNA sequencing of human skeletal muscle: Search for novel exercise-regulated myokines. Molecular Metabolism. 2017 6(4): 352-747
BMP5	bone morphogenetic protein 5	Pourteymour et al. Global mRNA sequencing of human skeletal muscle: Search for novel exercise-regulated myokines. Molecular Metabolism. 2017 6(4): 352-816	Bortoluzzi et al. Computational reconstruction of the human skeletal muscle secretome. Proteins 2006. 62(3): 776-817
BDNF	brain-derived neurotrophic factor	Raschke et al. Identification and Validation of Novel Contraction Regulated Myokines Released from Primary Human Skeletal Muscle Cells. Plos One 2013. 8(4): e62034	Görgens et al. Exercise and Regulation of Adipokine and Myokine Production. Progress in Molecular Biology and Translational Science 2015. 135:313-353	Le Bihan et al. In-depth analysis of the secretome identifies three major independent secretory pathways in differentiating human myoblasts. Journal of Proteomics 2012. 77: 344-400
	brain-specific serine protease 3	Bortoluzzi et al. Computational reconstruction of the human skeletal muscle secretome. Proteins 2006. 62(3): 776-1033
	BTB/POZ domain-containing protein KCTD12	Hartwig et al. Secretome profiling of primary human skeletal muscle cells. Biochemica et Biophysica Acta (BBA) - Proteins and Proteomics 2014. 1844(5):1011-1305
BTN3A1	butyrophilin subfamily 3 member A1	Pourteymour et al. Global mRNA sequencing of human skeletal muscle: Search for novel exercise-regulated myokines. Molecular Metabolism. 2017 6(4): 352-757
BTN3A3	butyrophilin subfamily 3 member A3	Pourteymour et al. Global mRNA sequencing of human skeletal muscle: Search for novel exercise-regulated myokines. Molecular Metabolism. 2017 6(4): 352-778
	C type lectin domain family 11 member A	Hartwig et al. Secretome profiling of primary human skeletal muscle cells. Biochemica et Biophysica Acta (BBA) - Proteins and Proteomics 2014. 1844(5):1011-1329
	C1q	Pourteymour et al. Global mRNA sequencing of human skeletal muscle: Search for novel exercise-regulated myokines. Molecular Metabolism. 2017 6(4): 352-772
CDH24	cadherin 24	Pourteymour et al. Global mRNA sequencing of human skeletal muscle: Search for novel exercise-regulated myokines. Molecular Metabolism. 2017 6(4): 352-594
CDH5	cadherin 5, type 2 (vascular endothelium)	Pourteymour et al. Global mRNA sequencing of human skeletal muscle: Search for novel exercise-regulated myokines. Molecular Metabolism. 2017 6(4): 352-911
	Cadherin-13	Le Bihan et al. In-depth analysis of the secretome identifies three major independent secretory pathways in differentiating human myoblasts. Journal of Proteomics 2012. 77: 344-362
	cadherin-15	Hartwig et al. Secretome profiling of primary human skeletal muscle cells. Biochemica et Biophysica Acta (BBA) - Proteins and Proteomics 2014. 1844(5):1011-1223
CALCR	calcitonin receptor	Pourteymour et al. Global mRNA sequencing of human skeletal muscle: Search for novel exercise-regulated myokines. Molecular Metabolism. 2017 6(4): 352-590
	calcyclin	Hittel et al. Increased secretion and expression of myostatin in skeletal muscle from extremely obese women. Diabetes 2009. 58(1):30-38
	calmodulin	Hartwig et al. Secretome profiling of primary human skeletal muscle cells. Biochemica et Biophysica Acta (BBA) - Proteins and Proteomics 2014. 1844(5):1011-1232
	calreticulin	Hartwig et al. Secretome profiling of primary human skeletal muscle cells. Biochemica et Biophysica Acta (BBA) - Proteins and Proteomics 2014. 1844(5):1011-1171
	Calsyntenin-1	Hartwig et al. Secretome profiling of primary human skeletal muscle cells. Biochemica et Biophysica Acta (BBA) - Proteins and Proteomics 2014. 1844(5):1011-1047
	calsyntenin-2	Hartwig et al. Secretome profiling of primary human skeletal muscle cells. Biochemica et Biophysica Acta (BBA) - Proteins and Proteomics 2014. 1844(5):1011-1317
	Calumenin	Hartwig et al. Secretome profiling of primary human skeletal muscle cells. Biochemica et Biophysica Acta (BBA) - Proteins and Proteomics 2014. 1844(5):1011-1035	Le Bihan et al. In-depth analysis of the secretome identifies three major independent secretory pathways in differentiating human myoblasts. Journal of Proteomics 2012. 77: 344-564
	carbonyl reductase [NADPH] 1	Hartwig et al. Secretome profiling of primary human skeletal muscle cells. Biochemica et Biophysica Acta (BBA) - Proteins and Proteomics 2014. 1844(5):1011-1145
CES3	carboxylesterase 3	Pourteymour et al. Global mRNA sequencing of human skeletal muscle: Search for novel exercise-regulated myokines. Molecular Metabolism. 2017 6(4): 352-636
	Carboxypeptidase A4	Le Bihan et al. In-depth analysis of the secretome identifies three major independent secretory pathways in differentiating human myoblasts. Journal of Proteomics 2012. 77: 344-571
	Carboxypeptidase E	Le Bihan et al. In-depth analysis of the secretome identifies three major independent secretory pathways in differentiating human myoblasts. Journal of Proteomics 2012. 77: 344-418
CPXM1	carboxypeptidase X (M14 family), member 1	Pourteymour et al. Global mRNA sequencing of human skeletal muscle: Search for novel exercise-regulated myokines. Molecular Metabolism. 2017 6(4): 352-828
CEACAM1	carcinoembryonic antigen-related cell adhesion molecule 1	Pourteymour et al. Global mRNA sequencing of human skeletal muscle: Search for novel exercise-regulated myokines. Molecular Metabolism. 2017 6(4): 352-678
	Carcinoembryonic antigen-related cell adhesion molecule 5	Bortoluzzi et al. Computational reconstruction of the human skeletal muscle secretome. Proteins 2006. 62(3): 776-840
CLCF1	cardiotrophin-like cytokine factor 1	Pourteymour et al. Global mRNA sequencing of human skeletal muscle: Search for novel exercise-regulated myokines. Molecular Metabolism. 2017 6(4): 352-397
	Carnosinase 1	Bortoluzzi et al. Computational reconstruction of the human skeletal muscle secretome. Proteins 2006. 62(3): 776-850
	Cartilage intermediate layer protein	Bortoluzzi et al. Computational reconstruction of the human skeletal muscle secretome. Proteins 2006. 62(3): 776-847
COMP	cartilage oligomeric matrix protein	Hartwig et al. Secretome profiling of primary human skeletal muscle cells. Biochemica et Biophysica Acta (BBA) - Proteins and Proteomics 2014. 1844(5):1011-1210
	Cat eye syndrome chromosome region, candidate 5	Bortoluzzi et al. Computational reconstruction of the human skeletal muscle secretome. Proteins 2006. 62(3): 776-842
CTSB	cathepsin B	Hartwig et al. Secretome profiling of primary human skeletal muscle cells. Biochemica et Biophysica Acta (BBA) - Proteins and Proteomics 2014. 1844(5):1011-1090	Görgens et al. Exercise and Regulation of Adipokine and Myokine Production. Progress in Molecular Biology and Translational Science 2015. 135:313-341	Le Bihan et al. In-depth analysis of the secretome identifies three major independent secretory pathways in differentiating human myoblasts. Journal of Proteomics 2012. 77: 344-402	Bortoluzzi et al. Computational reconstruction of the human skeletal muscle secretome. Proteins 2006. 62(3): 776-868	Norheim et al. Proteomic identification of secreted proteins from human skeletal muscle cells and expression in response to strength training. Endocrinology and Metabolism 2011. 301(5): E1013-E1054
CTSC	Cathepsin C isoform a preproprotein	Bortoluzzi et al. Computational reconstruction of the human skeletal muscle secretome. Proteins 2006. 62(3): 776-869
CTSD	cathepsin D	Norheim et al. Proteomic identification of secreted proteins from human skeletal muscle cells and expression in response to strength training. Endocrinology and Metabolism 2011. 301(5): E1013-E1038	Le Bihan et al. In-depth analysis of the secretome identifies three major independent secretory pathways in differentiating human myoblasts. Journal of Proteomics 2012. 77: 344-480	Hartwig et al. Secretome profiling of primary human skeletal muscle cells. Biochemica et Biophysica Acta (BBA) - Proteins and Proteomics 2014. 1844(5):1011-1084	Görgens et al. Exercise and Regulation of Adipokine and Myokine Production. Progress in Molecular Biology and Translational Science 2015. 135:313-342	Bortoluzzi et al. Computational reconstruction of the human skeletal muscle secretome. Proteins 2006. 62(3): 776-870
CTSH	cathepsin H	Görgens et al. Exercise and Regulation of Adipokine and Myokine Production. Progress in Molecular Biology and Translational Science 2015. 135:313-343	Bortoluzzi et al. Computational reconstruction of the human skeletal muscle secretome. Proteins 2006. 62(3): 776-871	Norheim et al. Proteomic identification of secreted proteins from human skeletal muscle cells and expression in response to strength training. Endocrinology and Metabolism 2011. 301(5): E1013-E1037
CTSK	Cathepsin K	Bortoluzzi et al. Computational reconstruction of the human skeletal muscle secretome. Proteins 2006. 62(3): 776-872
CTSL	Cathepsin L	Bortoluzzi et al. Computational reconstruction of the human skeletal muscle secretome. Proteins 2006. 62(3): 776-873
CTSL1	cathepsin L1	Hartwig et al. Secretome profiling of primary human skeletal muscle cells. Biochemica et Biophysica Acta (BBA) - Proteins and Proteomics 2014. 1844(5):1011-1089	Norheim et al. Proteomic identification of secreted proteins from human skeletal muscle cells and expression in response to strength training. Endocrinology and Metabolism 2011. 301(5): E1013-E1045	Görgens et al. Exercise and Regulation of Adipokine and Myokine Production. Progress in Molecular Biology and Translational Science 2015. 135:313-344	Le Bihan et al. In-depth analysis of the secretome identifies three major independent secretory pathways in differentiating human myoblasts. Journal of Proteomics 2012. 77: 344-521
	cathepsin L1	Norheim et al. Proteomic identification of secreted proteins from human skeletal muscle cells and expression in response to strength training. Endocrinology and Metabolism 2011. 301(5): E1013-E1046
CTSL2	Cathepsin L2	Bortoluzzi et al. Computational reconstruction of the human skeletal muscle secretome. Proteins 2006. 62(3): 776-874
CTSS	Cathepsin S	Bortoluzzi et al. Computational reconstruction of the human skeletal muscle secretome. Proteins 2006. 62(3): 776-875
CTSZ	cathepsin Z	Hartwig et al. Secretome profiling of primary human skeletal muscle cells. Biochemica et Biophysica Acta (BBA) - Proteins and Proteomics 2014. 1844(5):1011-1323
CCL1	C-C motif chemokine 1	Raschke et al. Identification and Validation of Novel Contraction Regulated Myokines Released from Primary Human Skeletal Muscle Cells. Plos One 2013. 8(4): e62009
CCL15	C-C motif chemokine 15	Raschke et al. Identification and Validation of Novel Contraction Regulated Myokines Released from Primary Human Skeletal Muscle Cells. Plos One 2013. 8(4): e62010
CCL17	C-C motif chemokine 17	Raschke et al. Identification and Validation of Novel Contraction Regulated Myokines Released from Primary Human Skeletal Muscle Cells. Plos One 2013. 8(4): e62011
CCL18	C-C motif chemokine 18	Raschke et al. Identification and Validation of Novel Contraction Regulated Myokines Released from Primary Human Skeletal Muscle Cells. Plos One 2013. 8(4): e62012
CCL2	C-C motif chemokine 2	Hartwig et al. Secretome profiling of primary human skeletal muscle cells. Biochemica et Biophysica Acta (BBA) - Proteins and Proteomics 2014. 1844(5):1011-1124	Le Bihan et al. In-depth analysis of the secretome identifies three major independent secretory pathways in differentiating human myoblasts. Journal of Proteomics 2012. 77: 344-359	Pourteymour et al. Global mRNA sequencing of human skeletal muscle: Search for novel exercise-regulated myokines. Molecular Metabolism. 2017 6(4): 352-369	Catoire et al. Identification of human exercise-induced myokines using secretome analysis. Physiological Genomics of Exercise in Health and Disease 2014. 46(7): 256-280	Scheler et al. Cytokine response of primary human myotubes in an in vitro exercise model. American Journal of Physiology Cell Physiology 2013. 305(8): C877-C897
CCL21	C-C motif chemokine 21	Raschke et al. Identification and Validation of Novel Contraction Regulated Myokines Released from Primary Human Skeletal Muscle Cells. Plos One 2013. 8(4): e62013	Pourteymour et al. Global mRNA sequencing of human skeletal muscle: Search for novel exercise-regulated myokines. Molecular Metabolism. 2017 6(4): 352-408
CCL23	C-C motif chemokine 23	Raschke et al. Identification and Validation of Novel Contraction Regulated Myokines Released from Primary Human Skeletal Muscle Cells. Plos One 2013. 8(4): e62014
CCL24	C-C motif chemokine 24	Raschke et al. Identification and Validation of Novel Contraction Regulated Myokines Released from Primary Human Skeletal Muscle Cells. Plos One 2013. 8(4): e62015
CCL26	C-C motif chemokine 26	Raschke et al. Identification and Validation of Novel Contraction Regulated Myokines Released from Primary Human Skeletal Muscle Cells. Plos One 2013. 8(4): e62016
CCL3	C-C motif chemokine 3	Le Bihan et al. In-depth analysis of the secretome identifies three major independent secretory pathways in differentiating human myoblasts. Journal of Proteomics 2012. 77: 344-360
CCL4	C-C motif chemokine 4	Raschke et al. Identification and Validation of Novel Contraction Regulated Myokines Released from Primary Human Skeletal Muscle Cells. Plos One 2013. 8(4): e62017
CCL5	C-C motif chemokine 5	Le Bihan et al. In-depth analysis of the secretome identifies three major independent secretory pathways in differentiating human myoblasts. Journal of Proteomics 2012. 77: 344-361
CCL8	C-C motif chemokine 8	Pourteymour et al. Global mRNA sequencing of human skeletal muscle: Search for novel exercise-regulated myokines. Molecular Metabolism. 2017 6(4): 352-365
CCL21	C-C motif chemokine ligand 21	Pourteymour et al. Global mRNA sequencing of human skeletal muscle: Search for novel exercise-regulated myokines. Molecular Metabolism. 2017 6(4): 352-584
	CD109 antigen	Le Bihan et al. In-depth analysis of the secretome identifies three major independent secretory pathways in differentiating human myoblasts. Journal of Proteomics 2012. 77: 344-567
CD163L1	CD163 molecule-like 1	Pourteymour et al. Global mRNA sequencing of human skeletal muscle: Search for novel exercise-regulated myokines. Molecular Metabolism. 2017 6(4): 352-664
CD200	CD200 molecule	Pourteymour et al. Global mRNA sequencing of human skeletal muscle: Search for novel exercise-regulated myokines. Molecular Metabolism. 2017 6(4): 352-559
CD300LG	CD300 molecule like family member g	Pourteymour et al. Global mRNA sequencing of human skeletal muscle: Search for novel exercise-regulated myokines. Molecular Metabolism. 2017 6(4): 352-680
	CD44 antigen	Hartwig et al. Secretome profiling of primary human skeletal muscle cells. Biochemica et Biophysica Acta (BBA) - Proteins and Proteomics 2014. 1844(5):1011-1144
	CD99 antigen-like 2	Bortoluzzi et al. Computational reconstruction of the human skeletal muscle secretome. Proteins 2006. 62(3): 776-839
CX3CL1	chemokine (C-X3-C motif) ligand 1	Pourteymour et al. Global mRNA sequencing of human skeletal muscle: Search for novel exercise-regulated myokines. Molecular Metabolism. 2017 6(4): 352-401	Catoire et al. Identification of human exercise-induced myokines using secretome analysis. Physiological Genomics of Exercise in Health and Disease 2014. 46(7): 256-277
CXCL1	chemokine (C-X-C motif) ligand 1	Scheler et al. Cytokine response of primary human myotubes in an in vitro exercise model. American Journal of Physiology Cell Physiology 2013. 305(8): C877-C893	Pourteymour et al. Global mRNA sequencing of human skeletal muscle: Search for novel exercise-regulated myokines. Molecular Metabolism. 2017 6(4): 352-364
CXCL10	chemokine (C-X-C motif) ligand 10	Pourteymour et al. Global mRNA sequencing of human skeletal muscle: Search for novel exercise-regulated myokines. Molecular Metabolism. 2017 6(4): 352-554
CXCL12	chemokine (C-X-C motif) ligand 12	Le Bihan et al. In-depth analysis of the secretome identifies three major independent secretory pathways in differentiating human myoblasts. Journal of Proteomics 2012. 77: 344-403
CXCL13	chemokine (C-X-C motif) ligand 13	Raschke et al. Identification and Validation of Novel Contraction Regulated Myokines Released from Primary Human Skeletal Muscle Cells. Plos One 2013. 8(4): e62022
CXCL2	chemokine (C-X-C motif) ligand 2	Pourteymour et al. Global mRNA sequencing of human skeletal muscle: Search for novel exercise-regulated myokines. Molecular Metabolism. 2017 6(4): 352-368	Catoire et al. Identification of human exercise-induced myokines using secretome analysis. Physiological Genomics of Exercise in Health and Disease 2014. 46(7): 256-274
CXCL3	chemokine (C-X-C motif) ligand 3	Pourteymour et al. Global mRNA sequencing of human skeletal muscle: Search for novel exercise-regulated myokines. Molecular Metabolism. 2017 6(4): 352-370
CXCL5	chemokine (C-X-C motif) ligand 5	Le Bihan et al. In-depth analysis of the secretome identifies three major independent secretory pathways in differentiating human myoblasts. Journal of Proteomics 2012. 77: 344-434
CXCL8	chemokine (C-X-C motif) ligand 8	Pourteymour et al. Global mRNA sequencing of human skeletal muscle: Search for novel exercise-regulated myokines. Molecular Metabolism. 2017 6(4): 352-363
CXCL9	chemokine (C-X-C motif) ligand 9	Raschke et al. Identification and Validation of Novel Contraction Regulated Myokines Released from Primary Human Skeletal Muscle Cells. Plos One 2013. 8(4): e62021	Pourteymour et al. Global mRNA sequencing of human skeletal muscle: Search for novel exercise-regulated myokines. Molecular Metabolism. 2017 6(4): 352-760
	Chitinase domain-containing protein 1	Le Bihan et al. In-depth analysis of the secretome identifies three major independent secretory pathways in differentiating human myoblasts. Journal of Proteomics 2012. 77: 344-568
	chitinase-3-like protein 1	Hartwig et al. Secretome profiling of primary human skeletal muscle cells. Biochemica et Biophysica Acta (BBA) - Proteins and Proteomics 2014. 1844(5):1011-1195	Le Bihan et al. In-depth analysis of the secretome identifies three major independent secretory pathways in differentiating human myoblasts. Journal of Proteomics 2012. 77: 344-471
	chloride intracellular channel protein 4	Hartwig et al. Secretome profiling of primary human skeletal muscle cells. Biochemica et Biophysica Acta (BBA) - Proteins and Proteomics 2014. 1844(5):1011-1332
CHAD	chondroadherin	Pourteymour et al. Global mRNA sequencing of human skeletal muscle: Search for novel exercise-regulated myokines. Molecular Metabolism. 2017 6(4): 352-932
CSGALNACT1	chondroitin sulfate N-acetylgalactosaminyltransferase 1	Pourteymour et al. Global mRNA sequencing of human skeletal muscle: Search for novel exercise-regulated myokines. Molecular Metabolism. 2017 6(4): 352-780
	Chondroitin sulfate proteoglycan 2 (versican)	Bortoluzzi et al. Computational reconstruction of the human skeletal muscle secretome. Proteins 2006. 62(3): 776-865
CHSY1	chondroitin sulfate synthase 1	Pourteymour et al. Global mRNA sequencing of human skeletal muscle: Search for novel exercise-regulated myokines. Molecular Metabolism. 2017 6(4): 352-414
	Chordin-like 1	Bortoluzzi et al. Computational reconstruction of the human skeletal muscle secretome. Proteins 2006. 62(3): 776-846
	choriogonadotropin subunit beta	Raschke et al. Identification and Validation of Novel Contraction Regulated Myokines Released from Primary Human Skeletal Muscle Cells. Plos One 2013. 8(4): e62018
CHGB	chromogranin B	Pourteymour et al. Global mRNA sequencing of human skeletal muscle: Search for novel exercise-regulated myokines. Molecular Metabolism. 2017 6(4): 352-385	Bortoluzzi et al. Computational reconstruction of the human skeletal muscle secretome. Proteins 2006. 62(3): 776-845
C1orf127	chromosome 1 open reading frame 127	Pourteymour et al. Global mRNA sequencing of human skeletal muscle: Search for novel exercise-regulated myokines. Molecular Metabolism. 2017 6(4): 352-779
	Chromosome 10 open reading frame 45	Bortoluzzi et al. Computational reconstruction of the human skeletal muscle secretome. Proteins 2006. 62(3): 776-818
	Chromosome 10 open reading frame 66	Bortoluzzi et al. Computational reconstruction of the human skeletal muscle secretome. Proteins 2006. 62(3): 776-877
	Chromosome 2 open reading frame 7	Bortoluzzi et al. Computational reconstruction of the human skeletal muscle secretome. Proteins 2006. 62(3): 776-830
	Chromosome 20 open reading frame 166	Bortoluzzi et al. Computational reconstruction of the human skeletal muscle secretome. Proteins 2006. 62(3): 776-826
	Chromosome 20 open reading frame 31	Bortoluzzi et al. Computational reconstruction of the human skeletal muscle secretome. Proteins 2006. 62(3): 776-827
	Chromosome 5 open reading frame 7	Bortoluzzi et al. Computational reconstruction of the human skeletal muscle secretome. Proteins 2006. 62(3): 776-950
	Chromosome 7 open reading frame 30	Bortoluzzi et al. Computational reconstruction of the human skeletal muscle secretome. Proteins 2006. 62(3): 776-837
CNTFR	ciliary neurotrophic factor receptor	Pourteymour et al. Global mRNA sequencing of human skeletal muscle: Search for novel exercise-regulated myokines. Molecular Metabolism. 2017 6(4): 352-658
	clusterin	Hartwig et al. Secretome profiling of primary human skeletal muscle cells. Biochemica et Biophysica Acta (BBA) - Proteins and Proteomics 2014. 1844(5):1011-1115	Bortoluzzi et al. Computational reconstruction of the human skeletal muscle secretome. Proteins 2006. 62(3): 776-848	Le Bihan et al. In-depth analysis of the secretome identifies three major independent secretory pathways in differentiating human myoblasts. Journal of Proteomics 2012. 77: 344-363
	Clusterin-like 1 (retinal)	Bortoluzzi et al. Computational reconstruction of the human skeletal muscle secretome. Proteins 2006. 62(3): 776-849
	coactosin-like protein	Hartwig et al. Secretome profiling of primary human skeletal muscle cells. Biochemica et Biophysica Acta (BBA) - Proteins and Proteomics 2014. 1844(5):1011-1266
F2R	coagulation factor II (thrombin) receptor	Pourteymour et al. Global mRNA sequencing of human skeletal muscle: Search for novel exercise-regulated myokines. Molecular Metabolism. 2017 6(4): 352-857
	Coagulation factor VIII isoform a	Bortoluzzi et al. Computational reconstruction of the human skeletal muscle secretome. Proteins 2006. 62(3): 776-896
	coatomer subunit delta	Hartwig et al. Secretome profiling of primary human skeletal muscle cells. Biochemica et Biophysica Acta (BBA) - Proteins and Proteomics 2014. 1844(5):1011-1209
	cofilin-1	Hartwig et al. Secretome profiling of primary human skeletal muscle cells. Biochemica et Biophysica Acta (BBA) - Proteins and Proteomics 2014. 1844(5):1011-1163
	cofilin-2	Hartwig et al. Secretome profiling of primary human skeletal muscle cells. Biochemica et Biophysica Acta (BBA) - Proteins and Proteomics 2014. 1844(5):1011-1330
CCDC80	coiled-coil domain containing 80	Pourteymour et al. Global mRNA sequencing of human skeletal muscle: Search for novel exercise-regulated myokines. Molecular Metabolism. 2017 6(4): 352-916
	Coiled-coil domain-containing protein 126	Le Bihan et al. In-depth analysis of the secretome identifies three major independent secretory pathways in differentiating human myoblasts. Journal of Proteomics 2012. 77: 344-565
	Coiled-coil domain-containing protein 80	Le Bihan et al. In-depth analysis of the secretome identifies three major independent secretory pathways in differentiating human myoblasts. Journal of Proteomics 2012. 77: 344-566
	Coiled-coil-helix-coiled-coil-helix domain containing 2	Bortoluzzi et al. Computational reconstruction of the human skeletal muscle secretome. Proteins 2006. 62(3): 776-844
COL1A1	collagen alpha-1(I) chain	Hartwig et al. Secretome profiling of primary human skeletal muscle cells. Biochemica et Biophysica Acta (BBA) - Proteins and Proteomics 2014. 1844(5):1011-1022	Norheim et al. Proteomic identification of secreted proteins from human skeletal muscle cells and expression in response to strength training. Endocrinology and Metabolism 2011. 301(5): E1013-E1026	Görgens et al. Exercise and Regulation of Adipokine and Myokine Production. Progress in Molecular Biology and Translational Science 2015. 135:313-338	Le Bihan et al. In-depth analysis of the secretome identifies three major independent secretory pathways in differentiating human myoblasts. Journal of Proteomics 2012. 77: 344-431
	collagen alpha-1(II) chain	Hartwig et al. Secretome profiling of primary human skeletal muscle cells. Biochemica et Biophysica Acta (BBA) - Proteins and Proteomics 2014. 1844(5):1011-1023
	Collagen alpha-1(II) chain	Le Bihan et al. In-depth analysis of the secretome identifies three major independent secretory pathways in differentiating human myoblasts. Journal of Proteomics 2012. 77: 344-445
	Collagen alpha-1(III) chain	Le Bihan et al. In-depth analysis of the secretome identifies three major independent secretory pathways in differentiating human myoblasts. Journal of Proteomics 2012. 77: 344-446
	Collagen alpha-1(IV) chain	Le Bihan et al. In-depth analysis of the secretome identifies three major independent secretory pathways in differentiating human myoblasts. Journal of Proteomics 2012. 77: 344-475
	collagen alpha-1(V) chain	Hartwig et al. Secretome profiling of primary human skeletal muscle cells. Biochemica et Biophysica Acta (BBA) - Proteins and Proteomics 2014. 1844(5):1011-1153	Le Bihan et al. In-depth analysis of the secretome identifies three major independent secretory pathways in differentiating human myoblasts. Journal of Proteomics 2012. 77: 344-447
	collagen alpha-1(VI) chain	Hartwig et al. Secretome profiling of primary human skeletal muscle cells. Biochemica et Biophysica Acta (BBA) - Proteins and Proteomics 2014. 1844(5):1011-1118	Le Bihan et al. In-depth analysis of the secretome identifies three major independent secretory pathways in differentiating human myoblasts. Journal of Proteomics 2012. 77: 344-449
	Collagen alpha-1(VII) chain	Le Bihan et al. In-depth analysis of the secretome identifies three major independent secretory pathways in differentiating human myoblasts. Journal of Proteomics 2012. 77: 344-476
	Collagen alpha-1(VIII) chain	Le Bihan et al. In-depth analysis of the secretome identifies three major independent secretory pathways in differentiating human myoblasts. Journal of Proteomics 2012. 77: 344-477
	Collagen alpha-1(XI) chain	Le Bihan et al. In-depth analysis of the secretome identifies three major independent secretory pathways in differentiating human myoblasts. Journal of Proteomics 2012. 77: 344-415
	Collagen alpha-1(XII) chain	Le Bihan et al. In-depth analysis of the secretome identifies three major independent secretory pathways in differentiating human myoblasts. Journal of Proteomics 2012. 77: 344-570
	Collagen alpha-1(XIV) chain	Le Bihan et al. In-depth analysis of the secretome identifies three major independent secretory pathways in differentiating human myoblasts. Journal of Proteomics 2012. 77: 344-473
	Collagen alpha-1(XVIII) chain	Le Bihan et al. In-depth analysis of the secretome identifies three major independent secretory pathways in differentiating human myoblasts. Journal of Proteomics 2012. 77: 344-474
	Collagen alpha-2(I) chain	Hartwig et al. Secretome profiling of primary human skeletal muscle cells. Biochemica et Biophysica Acta (BBA) - Proteins and Proteomics 2014. 1844(5):1011-1093	Le Bihan et al. In-depth analysis of the secretome identifies three major independent secretory pathways in differentiating human myoblasts. Journal of Proteomics 2012. 77: 344-458
	Collagen alpha-2(IV) chain	Le Bihan et al. In-depth analysis of the secretome identifies three major independent secretory pathways in differentiating human myoblasts. Journal of Proteomics 2012. 77: 344-432
	collagen alpha-2(V) chain	Hartwig et al. Secretome profiling of primary human skeletal muscle cells. Biochemica et Biophysica Acta (BBA) - Proteins and Proteomics 2014. 1844(5):1011-1073	Le Bihan et al. In-depth analysis of the secretome identifies three major independent secretory pathways in differentiating human myoblasts. Journal of Proteomics 2012. 77: 344-448
	collagen alpha-2(VI) chain	Hartwig et al. Secretome profiling of primary human skeletal muscle cells. Biochemica et Biophysica Acta (BBA) - Proteins and Proteomics 2014. 1844(5):1011-1119	Le Bihan et al. In-depth analysis of the secretome identifies three major independent secretory pathways in differentiating human myoblasts. Journal of Proteomics 2012. 77: 344-450
	Collagen alpha-3(V) chain	Le Bihan et al. In-depth analysis of the secretome identifies three major independent secretory pathways in differentiating human myoblasts. Journal of Proteomics 2012. 77: 344-416
	Collagen alpha-3(VI) chain	Le Bihan et al. In-depth analysis of the secretome identifies three major independent secretory pathways in differentiating human myoblasts. Journal of Proteomics 2012. 77: 344-417
CTHRC1	collagen triple helix repeat containing 1	Pourteymour et al. Global mRNA sequencing of human skeletal muscle: Search for novel exercise-regulated myokines. Molecular Metabolism. 2017 6(4): 352-771	Hartwig et al. Secretome profiling of primary human skeletal muscle cells. Biochemica et Biophysica Acta (BBA) - Proteins and Proteomics 2014. 1844(5):1011-1304
	collagen α 1 chain	Norheim et al. Proteomic identification of secreted proteins from human skeletal muscle cells and expression in response to strength training. Endocrinology and Metabolism 2011. 301(5): E1013-E1030
COL1A1	collagen, type I, alpha 1	Pourteymour et al. Global mRNA sequencing of human skeletal muscle: Search for novel exercise-regulated myokines. Molecular Metabolism. 2017 6(4): 352-829
COL1A2	collagen, type I, alpha 2	Pourteymour et al. Global mRNA sequencing of human skeletal muscle: Search for novel exercise-regulated myokines. Molecular Metabolism. 2017 6(4): 352-859
COL3A1	collagen, type III, alpha 1	Pourteymour et al. Global mRNA sequencing of human skeletal muscle: Search for novel exercise-regulated myokines. Molecular Metabolism. 2017 6(4): 352-830
COL4A1	collagen, type IV, alpha 1	Pourteymour et al. Global mRNA sequencing of human skeletal muscle: Search for novel exercise-regulated myokines. Molecular Metabolism. 2017 6(4): 352-831
COL4A2	collagen, type IV, alpha 2	Pourteymour et al. Global mRNA sequencing of human skeletal muscle: Search for novel exercise-regulated myokines. Molecular Metabolism. 2017 6(4): 352-835
COL5A1	collagen, type V, alpha 1	Pourteymour et al. Global mRNA sequencing of human skeletal muscle: Search for novel exercise-regulated myokines. Molecular Metabolism. 2017 6(4): 352-920
COL5A2	collagen, type V, alpha 2	Pourteymour et al. Global mRNA sequencing of human skeletal muscle: Search for novel exercise-regulated myokines. Molecular Metabolism. 2017 6(4): 352-885
	Collagen, type VI, alpha 1	Bortoluzzi et al. Computational reconstruction of the human skeletal muscle secretome. Proteins 2006. 62(3): 776-858
COL6A6	collagen, type VI, alpha 6	Pourteymour et al. Global mRNA sequencing of human skeletal muscle: Search for novel exercise-regulated myokines. Molecular Metabolism. 2017 6(4): 352-839
	Collagen, type VIII, alpha 2	Bortoluzzi et al. Computational reconstruction of the human skeletal muscle secretome. Proteins 2006. 62(3): 776-861
COL14A1	collagen, type XIV, alpha 1	Pourteymour et al. Global mRNA sequencing of human skeletal muscle: Search for novel exercise-regulated myokines. Molecular Metabolism. 2017 6(4): 352-854
COL15A1	collagen, type XV, alpha 1	Pourteymour et al. Global mRNA sequencing of human skeletal muscle: Search for novel exercise-regulated myokines. Molecular Metabolism. 2017 6(4): 352-918
	Collagen, type XXVII, alpha 1	Bortoluzzi et al. Computational reconstruction of the human skeletal muscle secretome. Proteins 2006. 62(3): 776-854
CSF1	colony stimulating factor 1	Pourteymour et al. Global mRNA sequencing of human skeletal muscle: Search for novel exercise-regulated myokines. Molecular Metabolism. 2017 6(4): 352-543
CSF1R	colony stimulating factor 1 receptor	Pourteymour et al. Global mRNA sequencing of human skeletal muscle: Search for novel exercise-regulated myokines. Molecular Metabolism. 2017 6(4): 352-906
CSF2RB	colony stimulating factor 2 receptor beta common subunit	Pourteymour et al. Global mRNA sequencing of human skeletal muscle: Search for novel exercise-regulated myokines. Molecular Metabolism. 2017 6(4): 352-455
CSF3	colony stimulating factor 3	Scheler et al. Cytokine response of primary human myotubes in an in vitro exercise model. American Journal of Physiology Cell Physiology 2013. 305(8): C877-C895
CSF3R	colony stimulating factor 3 receptor	Pourteymour et al. Global mRNA sequencing of human skeletal muscle: Search for novel exercise-regulated myokines. Molecular Metabolism. 2017 6(4): 352-409
C1QTNF	Complement C1q tumor necrosis factor-related protein 5	Le Bihan et al. In-depth analysis of the secretome identifies three major independent secretory pathways in differentiating human myoblasts. Journal of Proteomics 2012. 77: 344-561
	Complement C1r subcomponent	Hartwig et al. Secretome profiling of primary human skeletal muscle cells. Biochemica et Biophysica Acta (BBA) - Proteins and Proteomics 2014. 1844(5):1011-1062	Le Bihan et al. In-depth analysis of the secretome identifies three major independent secretory pathways in differentiating human myoblasts. Journal of Proteomics 2012. 77: 344-456	Bortoluzzi et al. Computational reconstruction of the human skeletal muscle secretome. Proteins 2006. 62(3): 776-822
	complement C1s subcomponent	Hartwig et al. Secretome profiling of primary human skeletal muscle cells. Biochemica et Biophysica Acta (BBA) - Proteins and Proteomics 2014. 1844(5):1011-1108	Norheim et al. Proteomic identification of secreted proteins from human skeletal muscle cells and expression in response to strength training. Endocrinology and Metabolism 2011. 301(5): E1013-E1044	Le Bihan et al. In-depth analysis of the secretome identifies three major independent secretory pathways in differentiating human myoblasts. Journal of Proteomics 2012. 77: 344-562	Bortoluzzi et al. Computational reconstruction of the human skeletal muscle secretome. Proteins 2006. 62(3): 776-824
	complement C4-A	Hartwig et al. Secretome profiling of primary human skeletal muscle cells. Biochemica et Biophysica Acta (BBA) - Proteins and Proteomics 2014. 1844(5):1011-1111	Le Bihan et al. In-depth analysis of the secretome identifies three major independent secretory pathways in differentiating human myoblasts. Journal of Proteomics 2012. 77: 344-457
	Complement component 1 inhibitor	Bortoluzzi et al. Computational reconstruction of the human skeletal muscle secretome. Proteins 2006. 62(3): 776-1059
	Complement component 1, r subcomponent-like	Bortoluzzi et al. Computational reconstruction of the human skeletal muscle secretome. Proteins 2006. 62(3): 776-823
	Complement component 2	Bortoluzzi et al. Computational reconstruction of the human skeletal muscle secretome. Proteins 2006. 62(3): 776-825
Complement C3	Complement component 3	Bortoluzzi et al. Computational reconstruction of the human skeletal muscle secretome. Proteins 2006. 62(3): 776-831	Hartwig et al. Secretome profiling of primary human skeletal muscle cells. Biochemica et Biophysica Acta (BBA) - Proteins and Proteomics 2014. 1844(5):1011-1068	Le Bihan et al. In-depth analysis of the secretome identifies three major independent secretory pathways in differentiating human myoblasts. Journal of Proteomics 2012. 77: 344-427
	Complement component 4 binding protein, alpha	Bortoluzzi et al. Computational reconstruction of the human skeletal muscle secretome. Proteins 2006. 62(3): 776-833
	Complement component 4B	Bortoluzzi et al. Computational reconstruction of the human skeletal muscle secretome. Proteins 2006. 62(3): 776-832	Hittel et al. Increased secretion and expression of myostatin in skeletal muscle from extremely obese women. Diabetes 2009. 58(1):30-38
	Complement component 5	Bortoluzzi et al. Computational reconstruction of the human skeletal muscle secretome. Proteins 2006. 62(3): 776-834
	Complement component 7	Bortoluzzi et al. Computational reconstruction of the human skeletal muscle secretome. Proteins 2006. 62(3): 776-836
C8G	complement component 8, gamma polypeptide	Pourteymour et al. Global mRNA sequencing of human skeletal muscle: Search for novel exercise-regulated myokines. Molecular Metabolism. 2017 6(4): 352-426
	Complement factor B	Hartwig et al. Secretome profiling of primary human skeletal muscle cells. Biochemica et Biophysica Acta (BBA) - Proteins and Proteomics 2014. 1844(5):1011-1064	Le Bihan et al. In-depth analysis of the secretome identifies three major independent secretory pathways in differentiating human myoblasts. Journal of Proteomics 2012. 77: 344-430	Bortoluzzi et al. Computational reconstruction of the human skeletal muscle secretome. Proteins 2006. 62(3): 776-815
	Complement factor D	Hartwig et al. Secretome profiling of primary human skeletal muscle cells. Biochemica et Biophysica Acta (BBA) - Proteins and Proteomics 2014. 1844(5):1011-1063	Raschke et al. Identification and Validation of Novel Contraction Regulated Myokines Released from Primary Human Skeletal Muscle Cells. Plos One 2013. 8(4): e62020
	Complement factor H	Le Bihan et al. In-depth analysis of the secretome identifies three major independent secretory pathways in differentiating human myoblasts. Journal of Proteomics 2012. 77: 344-518	Hartwig et al. Secretome profiling of primary human skeletal muscle cells. Biochemica et Biophysica Acta (BBA) - Proteins and Proteomics 2014. 1844(5):1011-1096	Hittel et al. Increased secretion and expression of myostatin in skeletal muscle from extremely obese women. Diabetes 2009. 58(1):30-38
CFP	complement factor properdin	Pourteymour et al. Global mRNA sequencing of human skeletal muscle: Search for novel exercise-regulated myokines. Molecular Metabolism. 2017 6(4): 352-545
CTGF	connective tissue growth factor	Pourteymour et al. Global mRNA sequencing of human skeletal muscle: Search for novel exercise-regulated myokines. Molecular Metabolism. 2017 6(4): 352-389	Hartwig et al. Secretome profiling of primary human skeletal muscle cells. Biochemica et Biophysica Acta (BBA) - Proteins and Proteomics 2014. 1844(5):1011-1176	Catoire et al. Identification of human exercise-induced myokines using secretome analysis. Physiological Genomics of Exercise in Health and Disease 2014. 46(7): 256-287	Bortoluzzi et al. Computational reconstruction of the human skeletal muscle secretome. Proteins 2006. 62(3): 776-867	Le Bihan et al. In-depth analysis of the secretome identifies three major independent secretory pathways in differentiating human myoblasts. Journal of Proteomics 2012. 77: 344-479
CNTNAP3B	contactin associated protein-like 3B	Pourteymour et al. Global mRNA sequencing of human skeletal muscle: Search for novel exercise-regulated myokines. Molecular Metabolism. 2017 6(4): 352-736
CRHR2	corticotropin releasing hormone receptor 2	Pourteymour et al. Global mRNA sequencing of human skeletal muscle: Search for novel exercise-regulated myokines. Molecular Metabolism. 2017 6(4): 352-931
CRP	C-reactive protein	Le Bihan et al. In-depth analysis of the secretome identifies three major independent secretory pathways in differentiating human myoblasts. Journal of Proteomics 2012. 77: 344-433
CLEC11A	C-type lectin domain family 11 member A	Le Bihan et al. In-depth analysis of the secretome identifies three major independent secretory pathways in differentiating human myoblasts. Journal of Proteomics 2012. 77: 344-472	Pourteymour et al. Global mRNA sequencing of human skeletal muscle: Search for novel exercise-regulated myokines. Molecular Metabolism. 2017 6(4): 352-910
CLEC2D	C-type lectin domain family 2 member D	Pourteymour et al. Global mRNA sequencing of human skeletal muscle: Search for novel exercise-regulated myokines. Molecular Metabolism. 2017 6(4): 352-755
	C-type mannose receptor 2	Hartwig et al. Secretome profiling of primary human skeletal muscle cells. Biochemica et Biophysica Acta (BBA) - Proteins and Proteomics 2014. 1844(5):1011-1321
	CUB domain and EGF-like repeat containing 3; CUB and EGF containing protein 3	Bortoluzzi et al. Computational reconstruction of the human skeletal muscle secretome. Proteins 2006. 62(3): 776-1049
	Cubilin	Bortoluzzi et al. Computational reconstruction of the human skeletal muscle secretome. Proteins 2006. 62(3): 776-876
	Cystatin S	Bortoluzzi et al. Computational reconstruction of the human skeletal muscle secretome. Proteins 2006. 62(3): 776-866
	Cystatin-C	Hartwig et al. Secretome profiling of primary human skeletal muscle cells. Biochemica et Biophysica Acta (BBA) - Proteins and Proteomics 2014. 1844(5):1011-1070	Le Bihan et al. In-depth analysis of the secretome identifies three major independent secretory pathways in differentiating human myoblasts. Journal of Proteomics 2012. 77: 344-478
	Cysteine knot superfamily 1, BMP antagonist 1	Bortoluzzi et al. Computational reconstruction of the human skeletal muscle secretome. Proteins 2006. 62(3): 776-929
CYR61	cysteine rich angiogenic inducer 61	Pourteymour et al. Global mRNA sequencing of human skeletal muscle: Search for novel exercise-regulated myokines. Molecular Metabolism. 2017 6(4): 352-766	Catoire et al. Identification of human exercise-induced myokines using secretome analysis. Physiological Genomics of Exercise in Health and Disease 2014. 46(7): 256-270
	Cysteine-rich secretory protein 3	Bortoluzzi et al. Computational reconstruction of the human skeletal muscle secretome. Proteins 2006. 62(3): 776-863
CRISPLD2	cysteine-rich secretory protein LCCL domain containing 2	Pourteymour et al. Global mRNA sequencing of human skeletal muscle: Search for novel exercise-regulated myokines. Molecular Metabolism. 2017 6(4): 352-425
CYR61	cysteine-rich, angiogenic inducer, 61	Pourteymour et al. Global mRNA sequencing of human skeletal muscle: Search for novel exercise-regulated myokines. Molecular Metabolism. 2017 6(4): 352-480
CYP2E1	cytochrome P450 family 2 subfamily E member 1	Pourteymour et al. Global mRNA sequencing of human skeletal muscle: Search for novel exercise-regulated myokines. Molecular Metabolism. 2017 6(4): 352-784
POR	cytochrome p450 oxidoreductase	Pourteymour et al. Global mRNA sequencing of human skeletal muscle: Search for novel exercise-regulated myokines. Molecular Metabolism. 2017 6(4): 352-634
	Cytokine receptor-like factor 1	Le Bihan et al. In-depth analysis of the secretome identifies three major independent secretory pathways in differentiating human myoblasts. Journal of Proteomics 2012. 77: 344-519
	Cytokine-like protein 1	Le Bihan et al. In-depth analysis of the secretome identifies three major independent secretory pathways in differentiating human myoblasts. Journal of Proteomics 2012. 77: 344-481
TNC	cytotactin	Bortoluzzi et al. Computational reconstruction of the human skeletal muscle secretome. Proteins 2006. 62(3): 776-1093
	decorin	Hartwig et al. Secretome profiling of primary human skeletal muscle cells. Biochemica et Biophysica Acta (BBA) - Proteins and Proteomics 2014. 1844(5):1011-1086	Le Bihan et al. In-depth analysis of the secretome identifies three major independent secretory pathways in differentiating human myoblasts. Journal of Proteomics 2012. 77: 344-404	Bortoluzzi et al. Computational reconstruction of the human skeletal muscle secretome. Proteins 2006. 62(3): 776-879
	Defensin, beta 119 isoform b	Bortoluzzi et al. Computational reconstruction of the human skeletal muscle secretome. Proteins 2006. 62(3): 776-880
DHRS4L2	dehydrogenase/reductase (SDR family) member 4 like 2	Catoire et al. Identification of human exercise-induced myokines using secretome analysis. Physiological Genomics of Exercise in Health and Disease 2014. 46(7): 256-290
	Dehydrogenase/reductase (SDR family) member 6	Bortoluzzi et al. Computational reconstruction of the human skeletal muscle secretome. Proteins 2006. 62(3): 776-881
	Dehydrogenase/reductase (SDR family) member 7	Bortoluzzi et al. Computational reconstruction of the human skeletal muscle secretome. Proteins 2006. 62(3): 776-882
	Deleted in malignant brain tumors 1 isoform b	Bortoluzzi et al. Computational reconstruction of the human skeletal muscle secretome. Proteins 2006. 62(3): 776-887
	delta-aminolevulinic acid dehydratase	Hartwig et al. Secretome profiling of primary human skeletal muscle cells. Biochemica et Biophysica Acta (BBA) - Proteins and Proteomics 2014. 1844(5):1011-1129
DLL1	delta-like 1	Catoire et al. Identification of human exercise-induced myokines using secretome analysis. Physiological Genomics of Exercise in Health and Disease 2014. 46(7): 256-275
	Deoxyribonuclease II beta isoform 1	Bortoluzzi et al. Computational reconstruction of the human skeletal muscle secretome. Proteins 2006. 62(3): 776-888
	dermcidin	Hartwig et al. Secretome profiling of primary human skeletal muscle cells. Biochemica et Biophysica Acta (BBA) - Proteins and Proteomics 2014. 1844(5):1011-1244
	desmin	Hartwig et al. Secretome profiling of primary human skeletal muscle cells. Biochemica et Biophysica Acta (BBA) - Proteins and Proteomics 2014. 1844(5):1011-1147
	destrin	Hartwig et al. Secretome profiling of primary human skeletal muscle cells. Biochemica et Biophysica Acta (BBA) - Proteins and Proteomics 2014. 1844(5):1011-1228
DFNA5	DFNA5, deafness associated tumor suppressor	Pourteymour et al. Global mRNA sequencing of human skeletal muscle: Search for novel exercise-regulated myokines. Molecular Metabolism. 2017 6(4): 352-614
	Dickkopf homolog 1	Bortoluzzi et al. Computational reconstruction of the human skeletal muscle secretome. Proteins 2006. 62(3): 776-886
	Dickkopf-related protein 3	Le Bihan et al. In-depth analysis of the secretome identifies three major independent secretory pathways in differentiating human myoblasts. Journal of Proteomics 2012. 77: 344-522
	dihydrolipoyl dehydrogenase	Hartwig et al. Secretome profiling of primary human skeletal muscle cells. Biochemica et Biophysica Acta (BBA) - Proteins and Proteomics 2014. 1844(5):1011-1107
	dipeptidyl peptidase 2	Hartwig et al. Secretome profiling of primary human skeletal muscle cells. Biochemica et Biophysica Acta (BBA) - Proteins and Proteomics 2014. 1844(5):1011-1325
	dipeptidyl peptidase 4	Hartwig et al. Secretome profiling of primary human skeletal muscle cells. Biochemica et Biophysica Acta (BBA) - Proteins and Proteomics 2014. 1844(5):1011-1170
	Dipeptidyl-peptidase 1	Le Bihan et al. In-depth analysis of the secretome identifies three major independent secretory pathways in differentiating human myoblasts. Journal of Proteomics 2012. 77: 344-520
	disintegrin and metalloproteinase domain-containing protein 11	Raschke et al. Identification and Validation of Novel Contraction Regulated Myokines Released from Primary Human Skeletal Muscle Cells. Plos One 2013. 8(4): e62023
	disintegrin and metalloproteinase domain-containing protein 17	Raschke et al. Identification and Validation of Novel Contraction Regulated Myokines Released from Primary Human Skeletal Muscle Cells. Plos One 2013. 8(4): e62024
	DKFZP564O0823 protein	Bortoluzzi et al. Computational reconstruction of the human skeletal muscle secretome. Proteins 2006. 62(3): 776-884
	DKFZP586H2123 protein	Bortoluzzi et al. Computational reconstruction of the human skeletal muscle secretome. Proteins 2006. 62(3): 776-885
	DKFZP586M0622 protein	Bortoluzzi et al. Computational reconstruction of the human skeletal muscle secretome. Proteins 2006. 62(3): 776-1065
	DNA damage-binding protein 1	Hartwig et al. Secretome profiling of primary human skeletal muscle cells. Biochemica et Biophysica Acta (BBA) - Proteins and Proteomics 2014. 1844(5):1011-1282
DNAJB9	DnaJ heat shock protein family (Hsp40) member B9	Pourteymour et al. Global mRNA sequencing of human skeletal muscle: Search for novel exercise-regulated myokines. Molecular Metabolism. 2017 6(4): 352-564
DUSP6	dual specificity phosphatase 6	Pourteymour et al. Global mRNA sequencing of human skeletal muscle: Search for novel exercise-regulated myokines. Molecular Metabolism. 2017 6(4): 352-572
DYRK2	dual specificity tyrosine phosphorylation regulated kinase 2	Pourteymour et al. Global mRNA sequencing of human skeletal muscle: Search for novel exercise-regulated myokines. Molecular Metabolism. 2017 6(4): 352-759
	dystroglycan	Hartwig et al. Secretome profiling of primary human skeletal muscle cells. Biochemica et Biophysica Acta (BBA) - Proteins and Proteomics 2014. 1844(5):1011-1268	Le Bihan et al. In-depth analysis of the secretome identifies three major independent secretory pathways in differentiating human myoblasts. Journal of Proteomics 2012. 77: 344-419
	Ectonucleotide pyrophosphatase/phosphodiesterase family member 2	Le Bihan et al. In-depth analysis of the secretome identifies three major independent secretory pathways in differentiating human myoblasts. Journal of Proteomics 2012. 77: 344-368
	EGF-containing fibulin-like extracellular matrix protein 1	Hartwig et al. Secretome profiling of primary human skeletal muscle cells. Biochemica et Biophysica Acta (BBA) - Proteins and Proteomics 2014. 1844(5):1011-1258	Le Bihan et al. In-depth analysis of the secretome identifies three major independent secretory pathways in differentiating human myoblasts. Journal of Proteomics 2012. 77: 344-523	Bortoluzzi et al. Computational reconstruction of the human skeletal muscle secretome. Proteins 2006. 62(3): 776-892
	EGF-containing fibulin-like extracellular matrix protein 2	Le Bihan et al. In-depth analysis of the secretome identifies three major independent secretory pathways in differentiating human myoblasts. Journal of Proteomics 2012. 77: 344-451
	EGF-like domain-containing protein 3	Le Bihan et al. In-depth analysis of the secretome identifies three major independent secretory pathways in differentiating human myoblasts. Journal of Proteomics 2012. 77: 344-605
	EGF-like repeat and discoidin I-like domain-containing protein 3	Le Bihan et al. In-depth analysis of the secretome identifies three major independent secretory pathways in differentiating human myoblasts. Journal of Proteomics 2012. 77: 344-483
	EGF-like repeats and discoidin I-like domains-containing protein 3	Bortoluzzi et al. Computational reconstruction of the human skeletal muscle secretome. Proteins 2006. 62(3): 776-891
	ElaC homolog 2	Bortoluzzi et al. Computational reconstruction of the human skeletal muscle secretome. Proteins 2006. 62(3): 776-894
ELN	elastin	Pourteymour et al. Global mRNA sequencing of human skeletal muscle: Search for novel exercise-regulated myokines. Molecular Metabolism. 2017 6(4): 352-919	Le Bihan et al. In-depth analysis of the secretome identifies three major independent secretory pathways in differentiating human myoblasts. Journal of Proteomics 2012. 77: 344-367
EMILIN3	elastin microfibril interfacer 3	Pourteymour et al. Global mRNA sequencing of human skeletal muscle: Search for novel exercise-regulated myokines. Molecular Metabolism. 2017 6(4): 352-884
	elongation factor 1-beta	Hartwig et al. Secretome profiling of primary human skeletal muscle cells. Biochemica et Biophysica Acta (BBA) - Proteins and Proteomics 2014. 1844(5):1011-1165
	EMILIN-1	Le Bihan et al. In-depth analysis of the secretome identifies three major independent secretory pathways in differentiating human myoblasts. Journal of Proteomics 2012. 77: 344-524
	enactin	Bortoluzzi et al. Computational reconstruction of the human skeletal muscle secretome. Proteins 2006. 62(3): 776-1001
ENAM	enamelin	Pourteymour et al. Global mRNA sequencing of human skeletal muscle: Search for novel exercise-regulated myokines. Molecular Metabolism. 2017 6(4): 352-770
	Endoplasmic reticulum aminopeptidase 1	Le Bihan et al. In-depth analysis of the secretome identifies three major independent secretory pathways in differentiating human myoblasts. Journal of Proteomics 2012. 77: 344-484
	endoplasmic reticulum resident protein 29	Hartwig et al. Secretome profiling of primary human skeletal muscle cells. Biochemica et Biophysica Acta (BBA) - Proteins and Proteomics 2014. 1844(5):1011-1179
	endoplasmin	Hartwig et al. Secretome profiling of primary human skeletal muscle cells. Biochemica et Biophysica Acta (BBA) - Proteins and Proteomics 2014. 1844(5):1011-1135
	endosialin	Hartwig et al. Secretome profiling of primary human skeletal muscle cells. Biochemica et Biophysica Acta (BBA) - Proteins and Proteomics 2014. 1844(5):1011-1320
	Endothelial lipase	Bortoluzzi et al. Computational reconstruction of the human skeletal muscle secretome. Proteins 2006. 62(3): 776-968
EDN1	endothelin 1	Pourteymour et al. Global mRNA sequencing of human skeletal muscle: Search for novel exercise-regulated myokines. Molecular Metabolism. 2017 6(4): 352-897	Le Bihan et al. In-depth analysis of the secretome identifies three major independent secretory pathways in differentiating human myoblasts. Journal of Proteomics 2012. 77: 344-365
	enolyl-CoA delta isomerase 1	Hartwig et al. Secretome profiling of primary human skeletal muscle cells. Biochemica et Biophysica Acta (BBA) - Proteins and Proteomics 2014. 1844(5):1011-1203
	Eotaxin	Le Bihan et al. In-depth analysis of the secretome identifies three major independent secretory pathways in differentiating human myoblasts. Journal of Proteomics 2012. 77: 344-428
EPHA2	EPH receptor A2	Pourteymour et al. Global mRNA sequencing of human skeletal muscle: Search for novel exercise-regulated myokines. Molecular Metabolism. 2017 6(4): 352-413
EPHA2	EPH receptor A2	Pourteymour et al. Global mRNA sequencing of human skeletal muscle: Search for novel exercise-regulated myokines. Molecular Metabolism. 2017 6(4): 352-530
EPHA3	EPH receptor A3	Pourteymour et al. Global mRNA sequencing of human skeletal muscle: Search for novel exercise-regulated myokines. Molecular Metabolism. 2017 6(4): 352-742
EPHA3	EPH receptor A3	Pourteymour et al. Global mRNA sequencing of human skeletal muscle: Search for novel exercise-regulated myokines. Molecular Metabolism. 2017 6(4): 352-804
EPHB1	EPH receptor B1	Pourteymour et al. Global mRNA sequencing of human skeletal muscle: Search for novel exercise-regulated myokines. Molecular Metabolism. 2017 6(4): 352-768
	ephrin type-A receptor 4	Hartwig et al. Secretome profiling of primary human skeletal muscle cells. Biochemica et Biophysica Acta (BBA) - Proteins and Proteomics 2014. 1844(5):1011-1218
	epidermal growth factor	Hittel et al. Increased secretion and expression of myostatin in skeletal muscle from extremely obese women. Diabetes 2009. 58(1):30-38
	Epididymis-specific alpha-mannosidase	Le Bihan et al. In-depth analysis of the secretome identifies three major independent secretory pathways in differentiating human myoblasts. Journal of Proteomics 2012. 77: 344-584
ERBB3	erb-b2 receptor tyrosine kinase 3	Pourteymour et al. Global mRNA sequencing of human skeletal muscle: Search for novel exercise-regulated myokines. Molecular Metabolism. 2017 6(4): 352-746
	Erythrocyte membrane protein band 4.1 like 4B	Bortoluzzi et al. Computational reconstruction of the human skeletal muscle secretome. Proteins 2006. 62(3): 776-895
	ES1 protein homolog, mitochondrial	Le Bihan et al. In-depth analysis of the secretome identifies three major independent secretory pathways in differentiating human myoblasts. Journal of Proteomics 2012. 77: 344-563
	eukaryotic translation initiation factor 3 subunit I	Hartwig et al. Secretome profiling of primary human skeletal muscle cells. Biochemica et Biophysica Acta (BBA) - Proteins and Proteomics 2014. 1844(5):1011-1262
	eukaryotic translation initiation factor 6	Hartwig et al. Secretome profiling of primary human skeletal muscle cells. Biochemica et Biophysica Acta (BBA) - Proteins and Proteomics 2014. 1844(5):1011-1226
	Exostosin-like 2	Le Bihan et al. In-depth analysis of the secretome identifies three major independent secretory pathways in differentiating human myoblasts. Journal of Proteomics 2012. 77: 344-572
	Extracellular matrix	Hittel et al. Increased secretion and expression of myostatin in skeletal muscle from extremely obese women. Diabetes 2009. 58(1):30-38
ECM1	Extracellular matrix protein 1	Norheim et al. Proteomic identification of secreted proteins from human skeletal muscle cells and expression in response to strength training. Endocrinology and Metabolism 2011. 301(5): E1013-E1050	Hartwig et al. Secretome profiling of primary human skeletal muscle cells. Biochemica et Biophysica Acta (BBA) - Proteins and Proteomics 2014. 1844(5):1011-1283	Le Bihan et al. In-depth analysis of the secretome identifies three major independent secretory pathways in differentiating human myoblasts. Journal of Proteomics 2012. 77: 344-482	Görgens et al. Exercise and Regulation of Adipokine and Myokine Production. Progress in Molecular Biology and Translational Science 2015. 135:313-347	Bortoluzzi et al. Computational reconstruction of the human skeletal muscle secretome. Proteins 2006. 62(3): 776-889
ECM2	Extracellular matrix protein 2	Bortoluzzi et al. Computational reconstruction of the human skeletal muscle secretome. Proteins 2006. 62(3): 776-890	Pourteymour et al. Global mRNA sequencing of human skeletal muscle: Search for novel exercise-regulated myokines. Molecular Metabolism. 2017 6(4): 352-886
	Extracellular matrix protein FRAS1	Le Bihan et al. In-depth analysis of the secretome identifies three major independent secretory pathways in differentiating human myoblasts. Journal of Proteomics 2012. 77: 344-575
	Extracellular superoxide dismutase [Cu-Zn]	Hartwig et al. Secretome profiling of primary human skeletal muscle cells. Biochemica et Biophysica Acta (BBA) - Proteins and Proteomics 2014. 1844(5):1011-1095
	ezrin	Hartwig et al. Secretome profiling of primary human skeletal muscle cells. Biochemica et Biophysica Acta (BBA) - Proteins and Proteomics 2014. 1844(5):1011-1139
F2RL3	F2R like thrombin/trypsin receptor 3	Pourteymour et al. Global mRNA sequencing of human skeletal muscle: Search for novel exercise-regulated myokines. Molecular Metabolism. 2017 6(4): 352-379
	F-actin-capping protein subunit beta	Hartwig et al. Secretome profiling of primary human skeletal muscle cells. Biochemica et Biophysica Acta (BBA) - Proteins and Proteomics 2014. 1844(5):1011-1208
FAM20C	family with sequence similarity 20, member C	Pourteymour et al. Global mRNA sequencing of human skeletal muscle: Search for novel exercise-regulated myokines. Molecular Metabolism. 2017 6(4): 352-629	Bortoluzzi et al. Computational reconstruction of the human skeletal muscle secretome. Proteins 2006. 62(3): 776-897
FAM57A	family with sequence similarity 57 member A	Pourteymour et al. Global mRNA sequencing of human skeletal muscle: Search for novel exercise-regulated myokines. Molecular Metabolism. 2017 6(4): 352-451
FAM57B	family with sequence similarity 57 member B	Pourteymour et al. Global mRNA sequencing of human skeletal muscle: Search for novel exercise-regulated myokines. Molecular Metabolism. 2017 6(4): 352-928
	farnesyl pyrophosphate synthetase	Hartwig et al. Secretome profiling of primary human skeletal muscle cells. Biochemica et Biophysica Acta (BBA) - Proteins and Proteomics 2014. 1844(5):1011-1133
FAT1	FAT atypical cadherin 1	Pourteymour et al. Global mRNA sequencing of human skeletal muscle: Search for novel exercise-regulated myokines. Molecular Metabolism. 2017 6(4): 352-912
	Fc fragment of IgG binding protein; IgG Fc binding protein	Bortoluzzi et al. Computational reconstruction of the human skeletal muscle secretome. Proteins 2006. 62(3): 776-902
FCGR2A	Fc fragment of IgG receptor IIa	Pourteymour et al. Global mRNA sequencing of human skeletal muscle: Search for novel exercise-regulated myokines. Molecular Metabolism. 2017 6(4): 352-438
FCGR2B	Fc fragment of IgG, low affinity IIb, receptor (CD32)	Pourteymour et al. Global mRNA sequencing of human skeletal muscle: Search for novel exercise-regulated myokines. Molecular Metabolism. 2017 6(4): 352-879
FCGR3A	Fc fragment of IgG, low affinity IIIa, receptor (CD16a)	Pourteymour et al. Global mRNA sequencing of human skeletal muscle: Search for novel exercise-regulated myokines. Molecular Metabolism. 2017 6(4): 352-727
FCGR3B	Fc fragment of IgG, low affinity IIIb, receptor (CD16b)	Pourteymour et al. Global mRNA sequencing of human skeletal muscle: Search for novel exercise-regulated myokines. Molecular Metabolism. 2017 6(4): 352-393
	ferritin heavy chain	Hartwig et al. Secretome profiling of primary human skeletal muscle cells. Biochemica et Biophysica Acta (BBA) - Proteins and Proteomics 2014. 1844(5):1011-1030	Le Bihan et al. In-depth analysis of the secretome identifies three major independent secretory pathways in differentiating human myoblasts. Journal of Proteomics 2012. 77: 344-526
FBN1	Fibrillin 1	Bortoluzzi et al. Computational reconstruction of the human skeletal muscle secretome. Proteins 2006. 62(3): 776-900	Hartwig et al. Secretome profiling of primary human skeletal muscle cells. Biochemica et Biophysica Acta (BBA) - Proteins and Proteomics 2014. 1844(5):1011-1194	Le Bihan et al. In-depth analysis of the secretome identifies three major independent secretory pathways in differentiating human myoblasts. Journal of Proteomics 2012. 77: 344-452
FBN2	Fibrillin 2	Bortoluzzi et al. Computational reconstruction of the human skeletal muscle secretome. Proteins 2006. 62(3): 776-901	Le Bihan et al. In-depth analysis of the secretome identifies three major independent secretory pathways in differentiating human myoblasts. Journal of Proteomics 2012. 77: 344-525
FBN3	fibrillin 3	Pourteymour et al. Global mRNA sequencing of human skeletal muscle: Search for novel exercise-regulated myokines. Molecular Metabolism. 2017 6(4): 352-774
FBN3	fibrillin 3	Pourteymour et al. Global mRNA sequencing of human skeletal muscle: Search for novel exercise-regulated myokines. Molecular Metabolism. 2017 6(4): 352-812
	Fibrinogen, beta chain preproprotein	Bortoluzzi et al. Computational reconstruction of the human skeletal muscle secretome. Proteins 2006. 62(3): 776-903
FGF10	Fibroblast growth factor 10	Bortoluzzi et al. Computational reconstruction of the human skeletal muscle secretome. Proteins 2006. 62(3): 776-904
FGF17	fibroblast growth factor 17	Hittel et al. Increased secretion and expression of myostatin in skeletal muscle from extremely obese women. Diabetes 2009. 58(1):30-38
FGF18	fibroblast growth factor 18	Pourteymour et al. Global mRNA sequencing of human skeletal muscle: Search for novel exercise-regulated myokines. Molecular Metabolism. 2017 6(4): 352-403
FGF21	fibroblast growth factor 21	Catoire et al. The search for exercise factors in humans. The FASEB journal 2015. 29(5): 1615-2204
FGF4	fibroblast growth factor 4	Raschke et al. Identification and Validation of Novel Contraction Regulated Myokines Released from Primary Human Skeletal Muscle Cells. Plos One 2013. 8(4): e62025
FGF6	fibroblast growth factor 6	Pourteymour et al. Global mRNA sequencing of human skeletal muscle: Search for novel exercise-regulated myokines. Molecular Metabolism. 2017 6(4): 352-391	Catoire et al. Identification of human exercise-induced myokines using secretome analysis. Physiological Genomics of Exercise in Health and Disease 2014. 46(7): 256-273	Raschke et al. Identification and Validation of Novel Contraction Regulated Myokines Released from Primary Human Skeletal Muscle Cells. Plos One 2013. 8(4): e62026
FGF6	fibroblast growth factor 6	Pourteymour et al. Global mRNA sequencing of human skeletal muscle: Search for novel exercise-regulated myokines. Molecular Metabolism. 2017 6(4): 352-522
FGF9	fibroblast growth factor 9	Pourteymour et al. Global mRNA sequencing of human skeletal muscle: Search for novel exercise-regulated myokines. Molecular Metabolism. 2017 6(4): 352-913	Raschke et al. Identification and Validation of Novel Contraction Regulated Myokines Released from Primary Human Skeletal Muscle Cells. Plos One 2013. 8(4): e62027
FGFR3	fibroblast growth factor receptor 3	Pourteymour et al. Global mRNA sequencing of human skeletal muscle: Search for novel exercise-regulated myokines. Molecular Metabolism. 2017 6(4): 352-888
	Fibrocystin	Le Bihan et al. In-depth analysis of the secretome identifies three major independent secretory pathways in differentiating human myoblasts. Journal of Proteomics 2012. 77: 344-542
	Fibromodulin	Bortoluzzi et al. Computational reconstruction of the human skeletal muscle secretome. Proteins 2006. 62(3): 776-916
	fibronectin	Hartwig et al. Secretome profiling of primary human skeletal muscle cells. Biochemica et Biophysica Acta (BBA) - Proteins and Proteomics 2014. 1844(5):1011-1028	Görgens et al. Exercise and Regulation of Adipokine and Myokine Production. Progress in Molecular Biology and Translational Science 2015. 135:313-345	Le Bihan et al. In-depth analysis of the secretome identifies three major independent secretory pathways in differentiating human myoblasts. Journal of Proteomics 2012. 77: 344-370	Norheim et al. Proteomic identification of secreted proteins from human skeletal muscle cells and expression in response to strength training. Endocrinology and Metabolism 2011. 301(5): E1013-E1043	Bortoluzzi et al. Computational reconstruction of the human skeletal muscle secretome. Proteins 2006. 62(3): 776-917
FNDC5	Fibronectin type III domain containing 5	Kwon et al. Exercise-induced myokines can explain the importance of Physical Activity in the Elderly: an overview. Healthcare (Basel) 2020. 8(4):379
	fibulin-1	Hartwig et al. Secretome profiling of primary human skeletal muscle cells. Biochemica et Biophysica Acta (BBA) - Proteins and Proteomics 2014. 1844(5):1011-1160
	fibulin-2	Le Bihan et al. In-depth analysis of the secretome identifies three major independent secretory pathways in differentiating human myoblasts. Journal of Proteomics 2012. 77: 344-574	Bortoluzzi et al. Computational reconstruction of the human skeletal muscle secretome. Proteins 2006. 62(3): 776-898	Hartwig et al. Secretome profiling of primary human skeletal muscle cells. Biochemica et Biophysica Acta (BBA) - Proteins and Proteomics 2014. 1844(5):1011-1245
	fibulin-5	Hartwig et al. Secretome profiling of primary human skeletal muscle cells. Biochemica et Biophysica Acta (BBA) - Proteins and Proteomics 2014. 1844(5):1011-1324	Bortoluzzi et al. Computational reconstruction of the human skeletal muscle secretome. Proteins 2006. 62(3): 776-899
FCN1	ficolin 1	Pourteymour et al. Global mRNA sequencing of human skeletal muscle: Search for novel exercise-regulated myokines. Molecular Metabolism. 2017 6(4): 352-506
FCN3	ficolin 3	Pourteymour et al. Global mRNA sequencing of human skeletal muscle: Search for novel exercise-regulated myokines. Molecular Metabolism. 2017 6(4): 352-700
FKBP7	FK506 binding protein 7	Pourteymour et al. Global mRNA sequencing of human skeletal muscle: Search for novel exercise-regulated myokines. Molecular Metabolism. 2017 6(4): 352-650
FKBP3	FK506-binding protein 3	Hartwig et al. Secretome profiling of primary human skeletal muscle cells. Biochemica et Biophysica Acta (BBA) - Proteins and Proteomics 2014. 1844(5):1011-1247
	FLJ21919 protein	Bortoluzzi et al. Computational reconstruction of the human skeletal muscle secretome. Proteins 2006. 62(3): 776-821
FLT1	fms-related tyrosine kinase 1	Pourteymour et al. Global mRNA sequencing of human skeletal muscle: Search for novel exercise-regulated myokines. Molecular Metabolism. 2017 6(4): 352-456
	fms-related tyrosine kinase 3 ligand	Raschke et al. Identification and Validation of Novel Contraction Regulated Myokines Released from Primary Human Skeletal Muscle Cells. Plos One 2013. 8(4): e62028
	Follicular lymphoma variant translocation 1	Bortoluzzi et al. Computational reconstruction of the human skeletal muscle secretome. Proteins 2006. 62(3): 776-919
FSTL1	follistatin-like 1	Norheim et al. Proteomic identification of secreted proteins from human skeletal muscle cells and expression in response to strength training. Endocrinology and Metabolism 2011. 301(5): E1013-E1047	Görgens et al. Exercise and Regulation of Adipokine and Myokine Production. Progress in Molecular Biology and Translational Science 2015. 135:313-354	Bortoluzzi et al. Computational reconstruction of the human skeletal muscle secretome. Proteins 2006. 62(3): 776-918
	follistatin-related protein 1	Hartwig et al. Secretome profiling of primary human skeletal muscle cells. Biochemica et Biophysica Acta (BBA) - Proteins and Proteomics 2014. 1844(5):1011-1259	Le Bihan et al. In-depth analysis of the secretome identifies three major independent secretory pathways in differentiating human myoblasts. Journal of Proteomics 2012. 77: 344-420
	four and a half LIM domains protein 1	Hartwig et al. Secretome profiling of primary human skeletal muscle cells. Biochemica et Biophysica Acta (BBA) - Proteins and Proteomics 2014. 1844(5):1011-1263
FJX1	four jointed box 1	Pourteymour et al. Global mRNA sequencing of human skeletal muscle: Search for novel exercise-regulated myokines. Molecular Metabolism. 2017 6(4): 352-715
FKN	fractalkine	Pourteymour et al. Global mRNA sequencing of human skeletal muscle: Search for novel exercise-regulated myokines. Molecular Metabolism. 2017 6(4): 352-400	Catoire et al. Identification of human exercise-induced myokines using secretome analysis. Physiological Genomics of Exercise in Health and Disease 2014. 46(7): 256-277
FRZB	frizzled-related protein	Pourteymour et al. Global mRNA sequencing of human skeletal muscle: Search for novel exercise-regulated myokines. Molecular Metabolism. 2017 6(4): 352-753
FUT1	fucosyltransferase 1 (H blood group)	Pourteymour et al. Global mRNA sequencing of human skeletal muscle: Search for novel exercise-regulated myokines. Molecular Metabolism. 2017 6(4): 352-387
GPR162	G protein-coupled receptor 162	Pourteymour et al. Global mRNA sequencing of human skeletal muscle: Search for novel exercise-regulated myokines. Molecular Metabolism. 2017 6(4): 352-870
	galactin-3-binding protein	Hartwig et al. Secretome profiling of primary human skeletal muscle cells. Biochemica et Biophysica Acta (BBA) - Proteins and Proteomics 2014. 1844(5):1011-1254
GLA	galactosidase alpha	Pourteymour et al. Global mRNA sequencing of human skeletal muscle: Search for novel exercise-regulated myokines. Molecular Metabolism. 2017 6(4): 352-422
	Galectin-1	Le Bihan et al. In-depth analysis of the secretome identifies three major independent secretory pathways in differentiating human myoblasts. Journal of Proteomics 2012. 77: 344-383	Hittel et al. Increased secretion and expression of myostatin in skeletal muscle from extremely obese women. Diabetes 2009. 58(1):30-38
	galectin-3	Hartwig et al. Secretome profiling of primary human skeletal muscle cells. Biochemica et Biophysica Acta (BBA) - Proteins and Proteomics 2014. 1844(5):1011-1148
	Galectin-3 internal gene	Bortoluzzi et al. Computational reconstruction of the human skeletal muscle secretome. Proteins 2006. 62(3): 776-920
	Galectin-3-binding protein	Le Bihan et al. In-depth analysis of the secretome identifies three major independent secretory pathways in differentiating human myoblasts. Journal of Proteomics 2012. 77: 344-531	Bortoluzzi et al. Computational reconstruction of the human skeletal muscle secretome. Proteins 2006. 62(3): 776-966
GABRE	gamma-aminobutyric acid type A receptor epsilon subunit	Pourteymour et al. Global mRNA sequencing of human skeletal muscle: Search for novel exercise-regulated myokines. Molecular Metabolism. 2017 6(4): 352-436
	gamma-enolase	Hartwig et al. Secretome profiling of primary human skeletal muscle cells. Biochemica et Biophysica Acta (BBA) - Proteins and Proteomics 2014. 1844(5):1011-1101
	Gamma-glutamyl hydrolase	Le Bihan et al. In-depth analysis of the secretome identifies three major independent secretory pathways in differentiating human myoblasts. Journal of Proteomics 2012. 77: 344-577
	Gamma-glutamylcyclotransferase	Hartwig et al. Secretome profiling of primary human skeletal muscle cells. Biochemica et Biophysica Acta (BBA) - Proteins and Proteomics 2014. 1844(5):1011-1041
	Gamma-interferon-inducibleLsomal thiol reductase	Le Bihan et al. In-depth analysis of the secretome identifies three major independent secretory pathways in differentiating human myoblasts. Journal of Proteomics 2012. 77: 344-528
GSN	gelsolin	Norheim et al. Proteomic identification of secreted proteins from human skeletal muscle cells and expression in response to strength training. Endocrinology and Metabolism 2011. 301(5): E1013-E1033	Hartwig et al. Secretome profiling of primary human skeletal muscle cells. Biochemica et Biophysica Acta (BBA) - Proteins and Proteomics 2014. 1844(5):1011-1074	Görgens et al. Exercise and Regulation of Adipokine and Myokine Production. Progress in Molecular Biology and Translational Science 2015. 135:313-340	Le Bihan et al. In-depth analysis of the secretome identifies three major independent secretory pathways in differentiating human myoblasts. Journal of Proteomics 2012. 77: 344-488	Bortoluzzi et al. Computational reconstruction of the human skeletal muscle secretome. Proteins 2006. 62(3): 776-931
	GK001 protein	Bortoluzzi et al. Computational reconstruction of the human skeletal muscle secretome. Proteins 2006. 62(3): 776-923
	glia-derived nexin	Hartwig et al. Secretome profiling of primary human skeletal muscle cells. Biochemica et Biophysica Acta (BBA) - Proteins and Proteomics 2014. 1844(5):1011-1080	Le Bihan et al. In-depth analysis of the secretome identifies three major independent secretory pathways in differentiating human myoblasts. Journal of Proteomics 2012. 77: 344-503
GDNF	glial cell derived neurotrophic factor	Pourteymour et al. Global mRNA sequencing of human skeletal muscle: Search for novel exercise-regulated myokines. Molecular Metabolism. 2017 6(4): 352-419	Catoire et al. Identification of human exercise-induced myokines using secretome analysis. Physiological Genomics of Exercise in Health and Disease 2014. 46(7): 256-284
	Glioblastoma amplified sequence	Bortoluzzi et al. Computational reconstruction of the human skeletal muscle secretome. Proteins 2006. 62(3): 776-922
	Glucose-6-phosphate isomerase	Le Bihan et al. In-depth analysis of the secretome identifies three major independent secretory pathways in differentiating human myoblasts. Journal of Proteomics 2012. 77: 344-435
	glucosidase 2 subunit beta	Hartwig et al. Secretome profiling of primary human skeletal muscle cells. Biochemica et Biophysica Acta (BBA) - Proteins and Proteomics 2014. 1844(5):1011-1132
GRM2	glutamate metabotropic receptor 2	Pourteymour et al. Global mRNA sequencing of human skeletal muscle: Search for novel exercise-regulated myokines. Molecular Metabolism. 2017 6(4): 352-579
GRIN2C	glutamate receptor, ionotropic, N-methyl D-aspartate 2C	Pourteymour et al. Global mRNA sequencing of human skeletal muscle: Search for novel exercise-regulated myokines. Molecular Metabolism. 2017 6(4): 352-898
GFPT2	glutamine-fructose-6-phosphate transaminase 2	Pourteymour et al. Global mRNA sequencing of human skeletal muscle: Search for novel exercise-regulated myokines. Molecular Metabolism. 2017 6(4): 352-420
QPCT	glutaminyl-peptide cyclotransferase	Pourteymour et al. Global mRNA sequencing of human skeletal muscle: Search for novel exercise-regulated myokines. Molecular Metabolism. 2017 6(4): 352-439	Le Bihan et al. In-depth analysis of the secretome identifies three major independent secretory pathways in differentiating human myoblasts. Journal of Proteomics 2012. 77: 344-600
	Glutathione peroxidase 4	Bortoluzzi et al. Computational reconstruction of the human skeletal muscle secretome. Proteins 2006. 62(3): 776-928
	Glutathione reductase, mitochondrial	Hartwig et al. Secretome profiling of primary human skeletal muscle cells. Biochemica et Biophysica Acta (BBA) - Proteins and Proteomics 2014. 1844(5):1011-1056
	glutathione S-transferase P	Hartwig et al. Secretome profiling of primary human skeletal muscle cells. Biochemica et Biophysica Acta (BBA) - Proteins and Proteomics 2014. 1844(5):1011-1102
	glyceraldehyde-3-phosphate dehydrogenase	Hittel et al. Increased secretion and expression of myostatin in skeletal muscle from extremely obese women. Diabetes 2009. 58(1):30-38
CGA	glycoprotein hormones, alpha polypeptide	Pourteymour et al. Global mRNA sequencing of human skeletal muscle: Search for novel exercise-regulated myokines. Molecular Metabolism. 2017 6(4): 352-598
	glycyl-tRNA synthetase	Hartwig et al. Secretome profiling of primary human skeletal muscle cells. Biochemica et Biophysica Acta (BBA) - Proteins and Proteomics 2014. 1844(5):1011-1202
	glyoxalase domain-containing protein 4	Hartwig et al. Secretome profiling of primary human skeletal muscle cells. Biochemica et Biophysica Acta (BBA) - Proteins and Proteomics 2014. 1844(5):1011-1319
	glypican 1	Hartwig et al. Secretome profiling of primary human skeletal muscle cells. Biochemica et Biophysica Acta (BBA) - Proteins and Proteomics 2014. 1844(5):1011-1190	Le Bihan et al. In-depth analysis of the secretome identifies three major independent secretory pathways in differentiating human myoblasts. Journal of Proteomics 2012. 77: 344-486
	Gonadotropin-releasing hormone 1 (leutinizing-releasing hormone)	Bortoluzzi et al. Computational reconstruction of the human skeletal muscle secretome. Proteins 2006. 62(3): 776-925
	Granulin	Bortoluzzi et al. Computational reconstruction of the human skeletal muscle secretome. Proteins 2006. 62(3): 776-930
	Granulins	Le Bihan et al. In-depth analysis of the secretome identifies three major independent secretory pathways in differentiating human myoblasts. Journal of Proteomics 2012. 77: 344-436
	granulocyte chemotactic protein 2	Raschke et al. Identification and Validation of Novel Contraction Regulated Myokines Released from Primary Human Skeletal Muscle Cells. Plos One 2013. 8(4): e62029
GCSF	granulocyte colony-stimulating factor	Hartwig et al. Secretome profiling of primary human skeletal muscle cells. Biochemica et Biophysica Acta (BBA) - Proteins and Proteomics 2014. 1844(5):1011-1109	Le Bihan et al. In-depth analysis of the secretome identifies three major independent secretory pathways in differentiating human myoblasts. Journal of Proteomics 2012. 77: 344-401
GNLY	granulysin	Pourteymour et al. Global mRNA sequencing of human skeletal muscle: Search for novel exercise-regulated myokines. Molecular Metabolism. 2017 6(4): 352-570
GREM2	gremlin 2, DAN family BMP antagonist	Pourteymour et al. Global mRNA sequencing of human skeletal muscle: Search for novel exercise-regulated myokines. Molecular Metabolism. 2017 6(4): 352-924
GREM1	Gremlin-1	Le Bihan et al. In-depth analysis of the secretome identifies three major independent secretory pathways in differentiating human myoblasts. Journal of Proteomics 2012. 77: 344-487	Pourteymour et al. Global mRNA sequencing of human skeletal muscle: Search for novel exercise-regulated myokines. Molecular Metabolism. 2017 6(4): 352-909
	Growth arrest-specific 6	Bortoluzzi et al. Computational reconstruction of the human skeletal muscle secretome. Proteins 2006. 62(3): 776-921
GDF-15	Growth/differentiation factor 15	Le Bihan et al. In-depth analysis of the secretome identifies three major independent secretory pathways in differentiating human myoblasts. Journal of Proteomics 2012. 77: 344-485
GDF-8	Growth/differentiation factor 8	Le Bihan et al. In-depth analysis of the secretome identifies three major independent secretory pathways in differentiating human myoblasts. Journal of Proteomics 2012. 77: 344-388
	growth-regulated alpha protein	Hartwig et al. Secretome profiling of primary human skeletal muscle cells. Biochemica et Biophysica Acta (BBA) - Proteins and Proteomics 2014. 1844(5):1011-1103
	GTP-binding nuclear protein Ran	Hartwig et al. Secretome profiling of primary human skeletal muscle cells. Biochemica et Biophysica Acta (BBA) - Proteins and Proteomics 2014. 1844(5):1011-1235
GBP1	guanylate binding protein 1	Pourteymour et al. Global mRNA sequencing of human skeletal muscle: Search for novel exercise-regulated myokines. Molecular Metabolism. 2017 6(4): 352-749
	H factor 1 (complement)	Bortoluzzi et al. Computational reconstruction of the human skeletal muscle secretome. Proteins 2006. 62(3): 776-843
	HB-EGF	Raschke et al. Identification and Validation of Novel Contraction Regulated Myokines Released from Primary Human Skeletal Muscle Cells. Plos One 2013. 8(4): e62089
HSPH1	heat shock protein 1	Catoire et al. Identification of human exercise-induced myokines using secretome analysis. Physiological Genomics of Exercise in Health and Disease 2014. 46(7): 256-282
	heat shock protein beta-1	Hartwig et al. Secretome profiling of primary human skeletal muscle cells. Biochemica et Biophysica Acta (BBA) - Proteins and Proteomics 2014. 1844(5):1011-1034
	heat shock protein beta-3	Hartwig et al. Secretome profiling of primary human skeletal muscle cells. Biochemica et Biophysica Acta (BBA) - Proteins and Proteomics 2014. 1844(5):1011-1260
	heme-binding protein 2	Hartwig et al. Secretome profiling of primary human skeletal muscle cells. Biochemica et Biophysica Acta (BBA) - Proteins and Proteomics 2014. 1844(5):1011-1331
HBA2	hemoglobin subunit alpha 2	Pourteymour et al. Global mRNA sequencing of human skeletal muscle: Search for novel exercise-regulated myokines. Molecular Metabolism. 2017 6(4): 352-613
HSPG2	heparan sulfate proteoglycan 2	Pourteymour et al. Global mRNA sequencing of human skeletal muscle: Search for novel exercise-regulated myokines. Molecular Metabolism. 2017 6(4): 352-900	Bortoluzzi et al. Computational reconstruction of the human skeletal muscle secretome. Proteins 2006. 62(3): 776-935
	Heparin-binding growth factor 2	Le Bihan et al. In-depth analysis of the secretome identifies three major independent secretory pathways in differentiating human myoblasts. Journal of Proteomics 2012. 77: 344-369
	Hepatocyte growth factor	Bortoluzzi et al. Computational reconstruction of the human skeletal muscle secretome. Proteins 2006. 62(3): 776-933
	Hepatoma-derived growth factor	Le Bihan et al. In-depth analysis of the secretome identifies three major independent secretory pathways in differentiating human myoblasts. Journal of Proteomics 2012. 77: 344-405
HEPH	hephaestin	Pourteymour et al. Global mRNA sequencing of human skeletal muscle: Search for novel exercise-regulated myokines. Molecular Metabolism. 2017 6(4): 352-874
	Hexabrachion	Bortoluzzi et al. Computational reconstruction of the human skeletal muscle secretome. Proteins 2006. 62(3): 776-1093
	Hexabrachion-like	Bortoluzzi et al. Computational reconstruction of the human skeletal muscle secretome. Proteins 2006. 62(3): 776-1094
H6PD	hexose-6-phosphate dehydrogenase/glucose 1-dehydrogenase	Pourteymour et al. Global mRNA sequencing of human skeletal muscle: Search for novel exercise-regulated myokines. Molecular Metabolism. 2017 6(4): 352-739
	Histatin 1	Bortoluzzi et al. Computational reconstruction of the human skeletal muscle secretome. Proteins 2006. 62(3): 776-936
	Histatin 3	Bortoluzzi et al. Computational reconstruction of the human skeletal muscle secretome. Proteins 2006. 62(3): 776-937
	Histone H2A	Hartwig et al. Secretome profiling of primary human skeletal muscle cells. Biochemica et Biophysica Acta (BBA) - Proteins and Proteomics 2014. 1844(5):1011-1343
	histone H3	Hartwig et al. Secretome profiling of primary human skeletal muscle cells. Biochemica et Biophysica Acta (BBA) - Proteins and Proteomics 2014. 1844(5):1011-1334
	histone-lysine N-methyltransferase SETD7	Hartwig et al. Secretome profiling of primary human skeletal muscle cells. Biochemica et Biophysica Acta (BBA) - Proteins and Proteomics 2014. 1844(5):1011-1297
	HNOEL-iso protein	Bortoluzzi et al. Computational reconstruction of the human skeletal muscle secretome. Proteins 2006. 62(3): 776-1012
	Homolog of zebrafish ES1 isoform la	Bortoluzzi et al. Computational reconstruction of the human skeletal muscle secretome. Proteins 2006. 62(3): 776-828
	Hyaluronan and proteoglycan link protein 1	Le Bihan et al. In-depth analysis of the secretome identifies three major independent secretory pathways in differentiating human myoblasts. Journal of Proteomics 2012. 77: 344-578
HAPLN3	hyaluronan and proteoglycan link protein 3	Pourteymour et al. Global mRNA sequencing of human skeletal muscle: Search for novel exercise-regulated myokines. Molecular Metabolism. 2017 6(4): 352-429
	Hyaluronan binding protein 2	Bortoluzzi et al. Computational reconstruction of the human skeletal muscle secretome. Proteins 2006. 62(3): 776-932
HAS3	hyaluronan synthase 3	Pourteymour et al. Global mRNA sequencing of human skeletal muscle: Search for novel exercise-regulated myokines. Molecular Metabolism. 2017 6(4): 352-591
	hydroxyacylglutathione hydrolase	Hartwig et al. Secretome profiling of primary human skeletal muscle cells. Biochemica et Biophysica Acta (BBA) - Proteins and Proteomics 2014. 1844(5):1011-1285
HSD17B13	hydroxysteroid 17-beta dehydrogenase 13	Pourteymour et al. Global mRNA sequencing of human skeletal muscle: Search for novel exercise-regulated myokines. Molecular Metabolism. 2017 6(4): 352-809
	Hypothetical protein BC008322	Bortoluzzi et al. Computational reconstruction of the human skeletal muscle secretome. Proteins 2006. 62(3): 776-984
	Hypothetical protein BC011880	Bortoluzzi et al. Computational reconstruction of the human skeletal muscle secretome. Proteins 2006. 62(3): 776-969
	Hypothetical protein CAB56184/N-acetylglucosamine-1-phosphotransferase, gamma subunit	Bortoluzzi et al. Computational reconstruction of the human skeletal muscle secretome. Proteins 2006. 62(3): 776-924
	Hypothetical protein DKFZp434B044/cysteine-rich secretory protein LCCL domain containing 2	Bortoluzzi et al. Computational reconstruction of the human skeletal muscle secretome. Proteins 2006. 62(3): 776-864
	Hypothetical protein DKFZp434B195/ADP-dependent glucokinase	Bortoluzzi et al. Computational reconstruction of the human skeletal muscle secretome. Proteins 2006. 62(3): 776-801
	Hypothetical protein FLJ10342	Bortoluzzi et al. Computational reconstruction of the human skeletal muscle secretome. Proteins 2006. 62(3): 776-835
	Hypothetical protein FLJ10572	Bortoluzzi et al. Computational reconstruction of the human skeletal muscle secretome. Proteins 2006. 62(3): 776-955
	Hypothetical protein FLJ10769	Bortoluzzi et al. Computational reconstruction of the human skeletal muscle secretome. Proteins 2006. 62(3): 776-905
	Hypothetical protein FLJ10842	Bortoluzzi et al. Computational reconstruction of the human skeletal muscle secretome. Proteins 2006. 62(3): 776-998
	Hypothetical protein FLJ11342	Bortoluzzi et al. Computational reconstruction of the human skeletal muscle secretome. Proteins 2006. 62(3): 776-794
	Hypothetical protein FLJ11722	Bortoluzzi et al. Computational reconstruction of the human skeletal muscle secretome. Proteins 2006. 62(3): 776-820
	Hypothetical protein FLJ12118	Bortoluzzi et al. Computational reconstruction of the human skeletal muscle secretome. Proteins 2006. 62(3): 776-906
	Hypothetical protein FLJ13220	Bortoluzzi et al. Computational reconstruction of the human skeletal muscle secretome. Proteins 2006. 62(3): 776-907
	Hypothetical protein FLJ14494	Bortoluzzi et al. Computational reconstruction of the human skeletal muscle secretome. Proteins 2006. 62(3): 776-1044
	Hypothetical protein FLJ20296	Bortoluzzi et al. Computational reconstruction of the human skeletal muscle secretome. Proteins 2006. 62(3): 776-1039
	Hypothetical protein FLJ20315	Bortoluzzi et al. Computational reconstruction of the human skeletal muscle secretome. Proteins 2006. 62(3): 776-908
	Hypothetical protein FLJ20421	Bortoluzzi et al. Computational reconstruction of the human skeletal muscle secretome. Proteins 2006. 62(3): 776-946
	Hypothetical protein FLJ20446	Bortoluzzi et al. Computational reconstruction of the human skeletal muscle secretome. Proteins 2006. 62(3): 776-802
	Hypothetical protein FLJ20896	Bortoluzzi et al. Computational reconstruction of the human skeletal muscle secretome. Proteins 2006. 62(3): 776-813
	Hypothetical protein FLJ20920	Bortoluzzi et al. Computational reconstruction of the human skeletal muscle secretome. Proteins 2006. 62(3): 776-909
	Hypothetical protein FLJ21019	Bortoluzzi et al. Computational reconstruction of the human skeletal muscle secretome. Proteins 2006. 62(3): 776-910
	Hypothetical protein FLJ21127	Bortoluzzi et al. Computational reconstruction of the human skeletal muscle secretome. Proteins 2006. 62(3): 776-911
	Hypothetical protein FLJ22349	Bortoluzzi et al. Computational reconstruction of the human skeletal muscle secretome. Proteins 2006. 62(3): 776-912
	Hypothetical protein FLJ22649 similar to signal peptidase SPC22/23	Bortoluzzi et al. Computational reconstruction of the human skeletal muscle secretome. Proteins 2006. 62(3): 776-1070
	Hypothetical protein FLJ22684	Bortoluzzi et al. Computational reconstruction of the human skeletal muscle secretome. Proteins 2006. 62(3): 776-926
	Hypothetical protein FLJ23841	Bortoluzzi et al. Computational reconstruction of the human skeletal muscle secretome. Proteins 2006. 62(3): 776-862
	Hypothetical protein FLJ31204	Bortoluzzi et al. Computational reconstruction of the human skeletal muscle secretome. Proteins 2006. 62(3): 776-913
	Hypothetical protein FLJ32452	Bortoluzzi et al. Computational reconstruction of the human skeletal muscle secretome. Proteins 2006. 62(3): 776-914
	Hypothetical protein FLJ34283	Bortoluzzi et al. Computational reconstruction of the human skeletal muscle secretome. Proteins 2006. 62(3): 776-915
	Hypothetical protein HSPC195	Bortoluzzi et al. Computational reconstruction of the human skeletal muscle secretome. Proteins 2006. 62(3): 776-878
	Hypothetical protein HSPC242	Bortoluzzi et al. Computational reconstruction of the human skeletal muscle secretome. Proteins 2006. 62(3): 776-994
LOC100505657	hypothetical protein LOC100505657	Catoire et al. Identification of human exercise-induced myokines using secretome analysis. Physiological Genomics of Exercise in Health and Disease 2014. 46(7): 256-276
	Hypothetical protein LOC118987	Bortoluzzi et al. Computational reconstruction of the human skeletal muscle secretome. Proteins 2006. 62(3): 776-1018
	Hypothetical protein LOC253827	Bortoluzzi et al. Computational reconstruction of the human skeletal muscle secretome. Proteins 2006. 62(3): 776-993
	Hypothetical protein LOC283820	Bortoluzzi et al. Computational reconstruction of the human skeletal muscle secretome. Proteins 2006. 62(3): 776-1004
	Hypothetical protein MGC10946	Bortoluzzi et al. Computational reconstruction of the human skeletal muscle secretome. Proteins 2006. 62(3): 776-982
	Hypothetical protein MGC14151	Bortoluzzi et al. Computational reconstruction of the human skeletal muscle secretome. Proteins 2006. 62(3): 776-983
	Hypothetical protein MGC22776	Bortoluzzi et al. Computational reconstruction of the human skeletal muscle secretome. Proteins 2006. 62(3): 776-1019
	Hypothetical protein MGC2562	Bortoluzzi et al. Computational reconstruction of the human skeletal muscle secretome. Proteins 2006. 62(3): 776-819
	Hypothetical protein MGC3234	Bortoluzzi et al. Computational reconstruction of the human skeletal muscle secretome. Proteins 2006. 62(3): 776-985
	Hypothetical protein MGC40157	Bortoluzzi et al. Computational reconstruction of the human skeletal muscle secretome. Proteins 2006. 62(3): 776-986
	Hypothetical protein MGC4126	Bortoluzzi et al. Computational reconstruction of the human skeletal muscle secretome. Proteins 2006. 62(3): 776-974
	Hypothetical protein MGC42493	Bortoluzzi et al. Computational reconstruction of the human skeletal muscle secretome. Proteins 2006. 62(3): 776-1109
	Hypothetical protein MGC4645	Bortoluzzi et al. Computational reconstruction of the human skeletal muscle secretome. Proteins 2006. 62(3): 776-987
	Hypothetical protein MGC5242	Bortoluzzi et al. Computational reconstruction of the human skeletal muscle secretome. Proteins 2006. 62(3): 776-988
	Hypothetical protein MGC5309	Bortoluzzi et al. Computational reconstruction of the human skeletal muscle secretome. Proteins 2006. 62(3): 776-1095
	Hypothetical protein XP_294922	Bortoluzzi et al. Computational reconstruction of the human skeletal muscle secretome. Proteins 2006. 62(3): 776-1110
	I factor (complement)	Bortoluzzi et al. Computational reconstruction of the human skeletal muscle secretome. Proteins 2006. 62(3): 776-939
ISLR2	immunoglobulin superfamily containing leucine rich repeat 2	Pourteymour et al. Global mRNA sequencing of human skeletal muscle: Search for novel exercise-regulated myokines. Molecular Metabolism. 2017 6(4): 352-578	Bortoluzzi et al. Computational reconstruction of the human skeletal muscle secretome. Proteins 2006. 62(3): 776-949
IGSF10	immunoglobulin superfamily, member 10	Pourteymour et al. Global mRNA sequencing of human skeletal muscle: Search for novel exercise-regulated myokines. Molecular Metabolism. 2017 6(4): 352-908
	importin subunit beta-1	Hartwig et al. Secretome profiling of primary human skeletal muscle cells. Biochemica et Biophysica Acta (BBA) - Proteins and Proteomics 2014. 1844(5):1011-1270
	importin-5	Hartwig et al. Secretome profiling of primary human skeletal muscle cells. Biochemica et Biophysica Acta (BBA) - Proteins and Proteomics 2014. 1844(5):1011-1020
	Inhibin beta A chain	Le Bihan et al. In-depth analysis of the secretome identifies three major independent secretory pathways in differentiating human myoblasts. Journal of Proteomics 2012. 77: 344-408
	Inhibin beta A subunit	Bortoluzzi et al. Computational reconstruction of the human skeletal muscle secretome. Proteins 2006. 62(3): 776-948
INHBB	inhibin, beta B	Pourteymour et al. Global mRNA sequencing of human skeletal muscle: Search for novel exercise-regulated myokines. Molecular Metabolism. 2017 6(4): 352-381
INHBE	inhibin, beta E	Pourteymour et al. Global mRNA sequencing of human skeletal muscle: Search for novel exercise-regulated myokines. Molecular Metabolism. 2017 6(4): 352-638
	inositol monophosphatase	Hartwig et al. Secretome profiling of primary human skeletal muscle cells. Biochemica et Biophysica Acta (BBA) - Proteins and Proteomics 2014. 1844(5):1011-1175
IGF1	Insulin-like growth factor 1	Bortoluzzi et al. Computational reconstruction of the human skeletal muscle secretome. Proteins 2006. 62(3): 776-940	Le Bihan et al. In-depth analysis of the secretome identifies three major independent secretory pathways in differentiating human myoblasts. Journal of Proteomics 2012. 77: 344-371	Hittel et al. Increased secretion and expression of myostatin in skeletal muscle from extremely obese women. Diabetes 2009. 58(1):30-38
IGF2	insulin-like growth factor 2	Pourteymour et al. Global mRNA sequencing of human skeletal muscle: Search for novel exercise-regulated myokines. Molecular Metabolism. 2017 6(4): 352-841	Le Bihan et al. In-depth analysis of the secretome identifies three major independent secretory pathways in differentiating human myoblasts. Journal of Proteomics 2012. 77: 344-372
IGFBP2	insulin-like growth factor binding protein 2	Pourteymour et al. Global mRNA sequencing of human skeletal muscle: Search for novel exercise-regulated myokines. Molecular Metabolism. 2017 6(4): 352-895	Hartwig et al. Secretome profiling of primary human skeletal muscle cells. Biochemica et Biophysica Acta (BBA) - Proteins and Proteomics 2014. 1844(5):1011-1149	Le Bihan et al. In-depth analysis of the secretome identifies three major independent secretory pathways in differentiating human myoblasts. Journal of Proteomics 2012. 77: 344-373
IGFBP3	insulin-like growth factor binding protein 3	Hartwig et al. Secretome profiling of primary human skeletal muscle cells. Biochemica et Biophysica Acta (BBA) - Proteins and Proteomics 2014. 1844(5):1011-1342	Pourteymour et al. Global mRNA sequencing of human skeletal muscle: Search for novel exercise-regulated myokines. Molecular Metabolism. 2017 6(4): 352-875	Le Bihan et al. In-depth analysis of the secretome identifies three major independent secretory pathways in differentiating human myoblasts. Journal of Proteomics 2012. 77: 344-374
IGFBP1	insulin-like growth factor-binding protein 1	Raschke et al. Identification and Validation of Novel Contraction Regulated Myokines Released from Primary Human Skeletal Muscle Cells. Plos One 2013. 8(4): e62032
IGFBP4	Insulinlike growth factorbinding protein 4	Le Bihan et al. In-depth analysis of the secretome identifies three major independent secretory pathways in differentiating human myoblasts. Journal of Proteomics 2012. 77: 344-375	Hartwig et al. Secretome profiling of primary human skeletal muscle cells. Biochemica et Biophysica Acta (BBA) - Proteins and Proteomics 2014. 1844(5):1011-1158	Bortoluzzi et al. Computational reconstruction of the human skeletal muscle secretome. Proteins 2006. 62(3): 776-941
IGFBP5	Insulin-like growth factor-binding protein 5	Le Bihan et al. In-depth analysis of the secretome identifies three major independent secretory pathways in differentiating human myoblasts. Journal of Proteomics 2012. 77: 344-376
IGFBP6	insulin-like growth factor-binding protein 6	Hartwig et al. Secretome profiling of primary human skeletal muscle cells. Biochemica et Biophysica Acta (BBA) - Proteins and Proteomics 2014. 1844(5):1011-1166	Le Bihan et al. In-depth analysis of the secretome identifies three major independent secretory pathways in differentiating human myoblasts. Journal of Proteomics 2012. 77: 344-421
IGFBP7	insulin-like growth factor-binding protein 7	Hartwig et al. Secretome profiling of primary human skeletal muscle cells. Biochemica et Biophysica Acta (BBA) - Proteins and Proteomics 2014. 1844(5):1011-1279	Le Bihan et al. In-depth analysis of the secretome identifies three major independent secretory pathways in differentiating human myoblasts. Journal of Proteomics 2012. 77: 344-407	Bortoluzzi et al. Computational reconstruction of the human skeletal muscle secretome. Proteins 2006. 62(3): 776-942
	Insulin-like growth factor-binding protein-like 1	Le Bihan et al. In-depth analysis of the secretome identifies three major independent secretory pathways in differentiating human myoblasts. Journal of Proteomics 2012. 77: 344-581
	Insulysin	Bortoluzzi et al. Computational reconstruction of the human skeletal muscle secretome. Proteins 2006. 62(3): 776-938
	Integrin beta-like protein 1	Hartwig et al. Secretome profiling of primary human skeletal muscle cells. Biochemica et Biophysica Acta (BBA) - Proteins and Proteomics 2014. 1844(5):1011-1052
ITGA5	integrin subunit alpha 5	Pourteymour et al. Global mRNA sequencing of human skeletal muscle: Search for novel exercise-regulated myokines. Molecular Metabolism. 2017 6(4): 352-527
ITGB7	integrin subunit beta 7	Pourteymour et al. Global mRNA sequencing of human skeletal muscle: Search for novel exercise-regulated myokines. Molecular Metabolism. 2017 6(4): 352-597
	inter alpha trypsin inhibitor heavy chain H1	Hartwig et al. Secretome profiling of primary human skeletal muscle cells. Biochemica et Biophysica Acta (BBA) - Proteins and Proteomics 2014. 1844(5):1011-1338
ITIH3	inter-alpha-trypsin inhibitor heavy chain 3	Pourteymour et al. Global mRNA sequencing of human skeletal muscle: Search for novel exercise-regulated myokines. Molecular Metabolism. 2017 6(4): 352-873
	Inter-alpha-trypsin inhibitor heavy chain H2	Hartwig et al. Secretome profiling of primary human skeletal muscle cells. Biochemica et Biophysica Acta (BBA) - Proteins and Proteomics 2014. 1844(5):1011-1152
ICAM1	intercellular adhesion molecule 1	Pourteymour et al. Global mRNA sequencing of human skeletal muscle: Search for novel exercise-regulated myokines. Molecular Metabolism. 2017 6(4): 352-382	Le Bihan et al. In-depth analysis of the secretome identifies three major independent secretory pathways in differentiating human myoblasts. Journal of Proteomics 2012. 77: 344-437
IFNG	interferon gamma	Raschke et al. Identification and Validation of Novel Contraction Regulated Myokines Released from Primary Human Skeletal Muscle Cells. Plos One 2013. 8(4): e62038	Hartwig et al. Secretome profiling of primary human skeletal muscle cells. Biochemica et Biophysica Acta (BBA) - Proteins and Proteomics 2014. 1844(5):1011-1017
IFI30	interferon, gamma-inducible protein 30	Pourteymour et al. Global mRNA sequencing of human skeletal muscle: Search for novel exercise-regulated myokines. Molecular Metabolism. 2017 6(4): 352-432	Hittel et al. Increased secretion and expression of myostatin in skeletal muscle from extremely obese women. Diabetes 2009. 58(1):30-38
	Interferon-induced 17 kDa protein	Le Bihan et al. In-depth analysis of the secretome identifies three major independent secretory pathways in differentiating human myoblasts. Journal of Proteomics 2012. 77: 344-529
	interleukin 1 alpha	Raschke et al. Identification and Validation of Novel Contraction Regulated Myokines Released from Primary Human Skeletal Muscle Cells. Plos One 2013. 8(4): e62033
IL1RN	interleukin 1 receptor antagonist	Pourteymour et al. Global mRNA sequencing of human skeletal muscle: Search for novel exercise-regulated myokines. Molecular Metabolism. 2017 6(4): 352-467
IL1R1	interleukin 1 receptor, type I	Pourteymour et al. Global mRNA sequencing of human skeletal muscle: Search for novel exercise-regulated myokines. Molecular Metabolism. 2017 6(4): 352-437
IL1B	interleukin 1, beta	Pourteymour et al. Global mRNA sequencing of human skeletal muscle: Search for novel exercise-regulated myokines. Molecular Metabolism. 2017 6(4): 352-461
IL-10	interleukin 10	Hartwig et al. Secretome profiling of primary human skeletal muscle cells. Biochemica et Biophysica Acta (BBA) - Proteins and Proteomics 2014. 1844(5):1011-1156	Raschke et al. Identification and Validation of Novel Contraction Regulated Myokines Released from Primary Human Skeletal Muscle Cells. Plos One 2013. 8(4): e62030
IL10RA	interleukin 10 receptor alpha	Pourteymour et al. Global mRNA sequencing of human skeletal muscle: Search for novel exercise-regulated myokines. Molecular Metabolism. 2017 6(4): 352-853
IL-12	interleukin 12	Hartwig et al. Secretome profiling of primary human skeletal muscle cells. Biochemica et Biophysica Acta (BBA) - Proteins and Proteomics 2014. 1844(5):1011-1180
IL-13	interleukin 13	Hartwig et al. Secretome profiling of primary human skeletal muscle cells. Biochemica et Biophysica Acta (BBA) - Proteins and Proteomics 2014. 1844(5):1011-1192
IL-13	interleukin 13	Scheler et al. Cytokine response of primary human myotubes in an in vitro exercise model. American Journal of Physiology Cell Physiology 2013. 305(8): C877-C891
IL-15	interleukin 15	Scheler et al. Cytokine response of primary human myotubes in an in vitro exercise model. American Journal of Physiology Cell Physiology 2013. 305(8): C877-C898	Görgens et al. Exercise and Regulation of Adipokine and Myokine Production. Progress in Molecular Biology and Translational Science 2015. 135:313-356
IL-16	interleukin 16	Raschke et al. Identification and Validation of Novel Contraction Regulated Myokines Released from Primary Human Skeletal Muscle Cells. Plos One 2013. 8(4): e62047
IL-17A	interleukin 17A	Scheler et al. Cytokine response of primary human myotubes in an in vitro exercise model. American Journal of Physiology Cell Physiology 2013. 305(8): C877-C892	Hartwig et al. Secretome profiling of primary human skeletal muscle cells. Biochemica et Biophysica Acta (BBA) - Proteins and Proteomics 2014. 1844(5):1011-1281
IL-17D	Interleukin 17D	Bortoluzzi et al. Computational reconstruction of the human skeletal muscle secretome. Proteins 2006. 62(3): 776-943
	Interleukin 18 binding protein isoform C	Bortoluzzi et al. Computational reconstruction of the human skeletal muscle secretome. Proteins 2006. 62(3): 776-944
IL-2	interleukin 2	Scheler et al. Cytokine response of primary human myotubes in an in vitro exercise model. American Journal of Physiology Cell Physiology 2013. 305(8): C877-C887	Hartwig et al. Secretome profiling of primary human skeletal muscle cells. Biochemica et Biophysica Acta (BBA) - Proteins and Proteomics 2014. 1844(5):1011-1227
IL2RB	interleukin 2 receptor subunit beta	Pourteymour et al. Global mRNA sequencing of human skeletal muscle: Search for novel exercise-regulated myokines. Molecular Metabolism. 2017 6(4): 352-567
IL2RB	interleukin 2 receptor subunit beta	Pourteymour et al. Global mRNA sequencing of human skeletal muscle: Search for novel exercise-regulated myokines. Molecular Metabolism. 2017 6(4): 352-585
IL-22	interleukin 22	Raschke et al. Identification and Validation of Novel Contraction Regulated Myokines Released from Primary Human Skeletal Muscle Cells. Plos One 2013. 8(4): e62052
IL-28A	interleukin 28A	Raschke et al. Identification and Validation of Novel Contraction Regulated Myokines Released from Primary Human Skeletal Muscle Cells. Plos One 2013. 8(4): e62055
IL-28A	interleukin 28A	Raschke et al. Identification and Validation of Novel Contraction Regulated Myokines Released from Primary Human Skeletal Muscle Cells. Plos One 2013. 8(4): e62056
IL-29	interleukin 29	Raschke et al. Identification and Validation of Novel Contraction Regulated Myokines Released from Primary Human Skeletal Muscle Cells. Plos One 2013. 8(4): e62060
IL-29	interleukin 29	Raschke et al. Identification and Validation of Novel Contraction Regulated Myokines Released from Primary Human Skeletal Muscle Cells. Plos One 2013. 8(4): e62061
IL-3	interleukin 3	Raschke et al. Identification and Validation of Novel Contraction Regulated Myokines Released from Primary Human Skeletal Muscle Cells. Plos One 2013. 8(4): e62065
IL-3	interleukin 3	Raschke et al. Identification and Validation of Novel Contraction Regulated Myokines Released from Primary Human Skeletal Muscle Cells. Plos One 2013. 8(4): e62066
IL-31	interleukin 31	Raschke et al. Identification and Validation of Novel Contraction Regulated Myokines Released from Primary Human Skeletal Muscle Cells. Plos One 2013. 8(4): e62070
IL-31	interleukin 31	Raschke et al. Identification and Validation of Novel Contraction Regulated Myokines Released from Primary Human Skeletal Muscle Cells. Plos One 2013. 8(4): e62071
IL-33	interleukin 33	Pourteymour et al. Global mRNA sequencing of human skeletal muscle: Search for novel exercise-regulated myokines. Molecular Metabolism. 2017 6(4): 352-822
IL-4	interleukin 4	Scheler et al. Cytokine response of primary human myotubes in an in vitro exercise model. American Journal of Physiology Cell Physiology 2013. 305(8): C877-C888	Hartwig et al. Secretome profiling of primary human skeletal muscle cells. Biochemica et Biophysica Acta (BBA) - Proteins and Proteomics 2014. 1844(5):1011-1049
IL4R	interleukin 4 receptor	Pourteymour et al. Global mRNA sequencing of human skeletal muscle: Search for novel exercise-regulated myokines. Molecular Metabolism. 2017 6(4): 352-412
IL-6	interleukin 6	Pourteymour et al. Global mRNA sequencing of human skeletal muscle: Search for novel exercise-regulated myokines. Molecular Metabolism. 2017 6(4): 352-459	Scheler et al. Cytokine response of primary human myotubes in an in vitro exercise model. American Journal of Physiology Cell Physiology 2013. 305(8): C877-C889	Görgens et al. Exercise and Regulation of Adipokine and Myokine Production. Progress in Molecular Biology and Translational Science 2015. 135:313-359	Hartwig et al. Secretome profiling of primary human skeletal muscle cells. Biochemica et Biophysica Acta (BBA) - Proteins and Proteomics 2014. 1844(5):1011-1060	Le Bihan et al. In-depth analysis of the secretome identifies three major independent secretory pathways in differentiating human myoblasts. Journal of Proteomics 2012. 77: 344-378
IL6R	interleukin 6 receptor	Pourteymour et al. Global mRNA sequencing of human skeletal muscle: Search for novel exercise-regulated myokines. Molecular Metabolism. 2017 6(4): 352-609	Le Bihan et al. In-depth analysis of the secretome identifies three major independent secretory pathways in differentiating human myoblasts. Journal of Proteomics 2012. 77: 344-379
IL-7	interleukin 7	Hartwig et al. Secretome profiling of primary human skeletal muscle cells. Biochemica et Biophysica Acta (BBA) - Proteins and Proteomics 2014. 1844(5):1011-1126	Le Bihan et al. In-depth analysis of the secretome identifies three major independent secretory pathways in differentiating human myoblasts. Journal of Proteomics 2012. 77: 344-438	Görgens et al. Exercise and Regulation of Adipokine and Myokine Production. Progress in Molecular Biology and Translational Science 2015. 135:313-357
IL7R	interleukin 7 receptor	Pourteymour et al. Global mRNA sequencing of human skeletal muscle: Search for novel exercise-regulated myokines. Molecular Metabolism. 2017 6(4): 352-502
IL-8	interleukin 8	Scheler et al. Cytokine response of primary human myotubes in an in vitro exercise model. American Journal of Physiology Cell Physiology 2013. 305(8): C877-C890	Bortoluzzi et al. Computational reconstruction of the human skeletal muscle secretome. Proteins 2006. 62(3): 776-945	Le Bihan et al. In-depth analysis of the secretome identifies three major independent secretory pathways in differentiating human myoblasts. Journal of Proteomics 2012. 77: 344-380	Hartwig et al. Secretome profiling of primary human skeletal muscle cells. Biochemica et Biophysica Acta (BBA) - Proteins and Proteomics 2014. 1844(5):1011-1112
IL-1B	interleukin-1 beta	Scheler et al. Cytokine response of primary human myotubes in an in vitro exercise model. American Journal of Physiology Cell Physiology 2013. 305(8): C877-C886	Hartwig et al. Secretome profiling of primary human skeletal muscle cells. Biochemica et Biophysica Acta (BBA) - Proteins and Proteomics 2014. 1844(5):1011-1018	Le Bihan et al. In-depth analysis of the secretome identifies three major independent secretory pathways in differentiating human myoblasts. Journal of Proteomics 2012. 77: 344-377
	Interphotoreceptor matrix proteoglycan 1	Bortoluzzi et al. Computational reconstruction of the human skeletal muscle secretome. Proteins 2006. 62(3): 776-947
	Interstitial collagenase	Le Bihan et al. In-depth analysis of the secretome identifies three major independent secretory pathways in differentiating human myoblasts. Journal of Proteomics 2012. 77: 344-412
	irisin	Scheler et al. Cytokine response of primary human myotubes in an in vitro exercise model. American Journal of Physiology Cell Physiology 2013. 305(8): C877-C899
	Isocitrate dehydrogenase [NADP] cytoplasmic	Hartwig et al. Secretome profiling of primary human skeletal muscle cells. Biochemica et Biophysica Acta (BBA) - Proteins and Proteomics 2014. 1844(5):1011-1044
	isoform 2 of Collagen alpha 1 XII chain	Hartwig et al. Secretome profiling of primary human skeletal muscle cells. Biochemica et Biophysica Acta (BBA) - Proteins and Proteomics 2014. 1844(5):1011-1310
	isoform 2 of elongation factor 1 delta	Hartwig et al. Secretome profiling of primary human skeletal muscle cells. Biochemica et Biophysica Acta (BBA) - Proteins and Proteomics 2014. 1844(5):1011-1178
	isoform 2 of lactadherin	Hartwig et al. Secretome profiling of primary human skeletal muscle cells. Biochemica et Biophysica Acta (BBA) - Proteins and Proteomics 2014. 1844(5):1011-1255
	isoform 4 of sushi von Willebrand factor type A EGF and pentraxin domain containing protein 1	Hartwig et al. Secretome profiling of primary human skeletal muscle cells. Biochemica et Biophysica Acta (BBA) - Proteins and Proteomics 2014. 1844(5):1011-1286
	isoform V3 of Versican core protein	Hartwig et al. Secretome profiling of primary human skeletal muscle cells. Biochemica et Biophysica Acta (BBA) - Proteins and Proteomics 2014. 1844(5):1011-1121
ISM1	isthmin 1	Pourteymour et al. Global mRNA sequencing of human skeletal muscle: Search for novel exercise-regulated myokines. Molecular Metabolism. 2017 6(4): 352-795
	Kallikrein 2, prostatic	Bortoluzzi et al. Computational reconstruction of the human skeletal muscle secretome. Proteins 2006. 62(3): 776-956
	Kallmann syndrome 1 protein	Bortoluzzi et al. Computational reconstruction of the human skeletal muscle secretome. Proteins 2006. 62(3): 776-951
	kazal-like domains proteoglycan	Bortoluzzi et al. Computational reconstruction of the human skeletal muscle secretome. Proteins 2006. 62(3): 776-1068
KAZALD1	Kazal-type serine peptidase inhibitor domain 1	Pourteymour et al. Global mRNA sequencing of human skeletal muscle: Search for novel exercise-regulated myokines. Molecular Metabolism. 2017 6(4): 352-882
	Kelch repeat and BTB domain-containing protein 10	Hartwig et al. Secretome profiling of primary human skeletal muscle cells. Biochemica et Biophysica Acta (BBA) - Proteins and Proteomics 2014. 1844(5):1011-1037
	keratin, type II cytoskeletal 7	Hartwig et al. Secretome profiling of primary human skeletal muscle cells. Biochemica et Biophysica Acta (BBA) - Proteins and Proteomics 2014. 1844(5):1011-1098
	keratinocyte growth factor	Raschke et al. Identification and Validation of Novel Contraction Regulated Myokines Released from Primary Human Skeletal Muscle Cells. Plos One 2013. 8(4): e62073
	KIAA0090 protein	Bortoluzzi et al. Computational reconstruction of the human skeletal muscle secretome. Proteins 2006. 62(3): 776-952
	KIAA0564 protein	Bortoluzzi et al. Computational reconstruction of the human skeletal muscle secretome. Proteins 2006. 62(3): 776-953
KIAA0922	KIAA0922	Pourteymour et al. Global mRNA sequencing of human skeletal muscle: Search for novel exercise-regulated myokines. Molecular Metabolism. 2017 6(4): 352-745
KIAA0922	KIAA0922	Pourteymour et al. Global mRNA sequencing of human skeletal muscle: Search for novel exercise-regulated myokines. Molecular Metabolism. 2017 6(4): 352-808
	KIAA1199 protein	Bortoluzzi et al. Computational reconstruction of the human skeletal muscle secretome. Proteins 2006. 62(3): 776-954
	KIAA1233 protein	Bortoluzzi et al. Computational reconstruction of the human skeletal muscle secretome. Proteins 2006. 62(3): 776-799
KCP	kielin/chordin-like protein	Pourteymour et al. Global mRNA sequencing of human skeletal muscle: Search for novel exercise-regulated myokines. Molecular Metabolism. 2017 6(4): 352-872
KDR	kinase insert domain receptor	Pourteymour et al. Global mRNA sequencing of human skeletal muscle: Search for novel exercise-regulated myokines. Molecular Metabolism. 2017 6(4): 352-896
	kinectin	Hartwig et al. Secretome profiling of primary human skeletal muscle cells. Biochemica et Biophysica Acta (BBA) - Proteins and Proteomics 2014. 1844(5):1011-1294
	kit ligand	Raschke et al. Identification and Validation of Novel Contraction Regulated Myokines Released from Primary Human Skeletal Muscle Cells. Plos One 2013. 8(4): e62074	Le Bihan et al. In-depth analysis of the secretome identifies three major independent secretory pathways in differentiating human myoblasts. Journal of Proteomics 2012. 77: 344-489
	kynurenic acid	Rai and Demontis Systemic Nutrient and Stress Signaling via Myokines and Myometabolites. Annual Review of Physiology 2016. 78:85-109
	kynurenine	Rai and Demontis Systemic Nutrient and Stress Signaling via Myokines and Myometabolites. Annual Review of Physiology 2016. 78:85-107
	kynurenine aminotransferase	Rai and Demontis Systemic Nutrient and Stress Signaling via Myokines and Myometabolites. Annual Review of Physiology 2016. 78:85-110
	Lactadherin	Le Bihan et al. In-depth analysis of the secretome identifies three major independent secretory pathways in differentiating human myoblasts. Journal of Proteomics 2012. 77: 344-495
LTF	lactotransferrin	Norheim et al. Proteomic identification of secreted proteins from human skeletal muscle cells and expression in response to strength training. Endocrinology and Metabolism 2011. 301(5): E1013-E1032	Bortoluzzi et al. Computational reconstruction of the human skeletal muscle secretome. Proteins 2006. 62(3): 776-976
LAD1	ladinin 1	Pourteymour et al. Global mRNA sequencing of human skeletal muscle: Search for novel exercise-regulated myokines. Molecular Metabolism. 2017 6(4): 352-762
LAMA1	Laminin subunit alpha 1	Bortoluzzi et al. Computational reconstruction of the human skeletal muscle secretome. Proteins 2006. 62(3): 776-958
LAMA2	laminin subunit alpha 2	Hartwig et al. Secretome profiling of primary human skeletal muscle cells. Biochemica et Biophysica Acta (BBA) - Proteins and Proteomics 2014. 1844(5):1011-1164	Bortoluzzi et al. Computational reconstruction of the human skeletal muscle secretome. Proteins 2006. 62(3): 776-959	Le Bihan et al. In-depth analysis of the secretome identifies three major independent secretory pathways in differentiating human myoblasts. Journal of Proteomics 2012. 77: 344-381	Hittel et al. Increased secretion and expression of myostatin in skeletal muscle from extremely obese women. Diabetes 2009. 58(1):30-38
LAMA3	laminin subunit alpha 3	Pourteymour et al. Global mRNA sequencing of human skeletal muscle: Search for novel exercise-regulated myokines. Molecular Metabolism. 2017 6(4): 352-763	Bortoluzzi et al. Computational reconstruction of the human skeletal muscle secretome. Proteins 2006. 62(3): 776-960	Hittel et al. Increased secretion and expression of myostatin in skeletal muscle from extremely obese women. Diabetes 2009. 58(1):30-38
LAMA4	Laminin subunit alpha 4	Le Bihan et al. In-depth analysis of the secretome identifies three major independent secretory pathways in differentiating human myoblasts. Journal of Proteomics 2012. 77: 344-410	Hartwig et al. Secretome profiling of primary human skeletal muscle cells. Biochemica et Biophysica Acta (BBA) - Proteins and Proteomics 2014. 1844(5):1011-1280	Pourteymour et al. Global mRNA sequencing of human skeletal muscle: Search for novel exercise-regulated myokines. Molecular Metabolism. 2017 6(4): 352-865	Bortoluzzi et al. Computational reconstruction of the human skeletal muscle secretome. Proteins 2006. 62(3): 776-961
LAMA5	Laminin subunit alpha 5	Le Bihan et al. In-depth analysis of the secretome identifies three major independent secretory pathways in differentiating human myoblasts. Journal of Proteomics 2012. 77: 344-411
LAMB1	laminin subunit beta 1	Hartwig et al. Secretome profiling of primary human skeletal muscle cells. Biochemica et Biophysica Acta (BBA) - Proteins and Proteomics 2014. 1844(5):1011-1091	Le Bihan et al. In-depth analysis of the secretome identifies three major independent secretory pathways in differentiating human myoblasts. Journal of Proteomics 2012. 77: 344-490	Pourteymour et al. Global mRNA sequencing of human skeletal muscle: Search for novel exercise-regulated myokines. Molecular Metabolism. 2017 6(4): 352-862	Bortoluzzi et al. Computational reconstruction of the human skeletal muscle secretome. Proteins 2006. 62(3): 776-962
LAMB2	Laminin subunit beta 2	Le Bihan et al. In-depth analysis of the secretome identifies three major independent secretory pathways in differentiating human myoblasts. Journal of Proteomics 2012. 77: 344-530	Hartwig et al. Secretome profiling of primary human skeletal muscle cells. Biochemica et Biophysica Acta (BBA) - Proteins and Proteomics 2014. 1844(5):1011-1222	Bortoluzzi et al. Computational reconstruction of the human skeletal muscle secretome. Proteins 2006. 62(3): 776-963
LAMB3	laminin subunit beta 3	Pourteymour et al. Global mRNA sequencing of human skeletal muscle: Search for novel exercise-regulated myokines. Molecular Metabolism. 2017 6(4): 352-930
LAMC1	laminin subunit gamma 1	Hartwig et al. Secretome profiling of primary human skeletal muscle cells. Biochemica et Biophysica Acta (BBA) - Proteins and Proteomics 2014. 1844(5):1011-1117	Le Bihan et al. In-depth analysis of the secretome identifies three major independent secretory pathways in differentiating human myoblasts. Journal of Proteomics 2012. 77: 344-382	Bortoluzzi et al. Computational reconstruction of the human skeletal muscle secretome. Proteins 2006. 62(3): 776-964
LAMC2	Laminin, gamma 2 isoform a	Bortoluzzi et al. Computational reconstruction of the human skeletal muscle secretome. Proteins 2006. 62(3): 776-965
LAMC3	laminin, gamma 3	Pourteymour et al. Global mRNA sequencing of human skeletal muscle: Search for novel exercise-regulated myokines. Molecular Metabolism. 2017 6(4): 352-869
	Latent transforming growth factor beta binding protein 1	Bortoluzzi et al. Computational reconstruction of the human skeletal muscle secretome. Proteins 2006. 62(3): 776-975
	latent transforming growth factor beta binding protein 2	Hartwig et al. Secretome profiling of primary human skeletal muscle cells. Biochemica et Biophysica Acta (BBA) - Proteins and Proteomics 2014. 1844(5):1011-1341	Le Bihan et al. In-depth analysis of the secretome identifies three major independent secretory pathways in differentiating human myoblasts. Journal of Proteomics 2012. 77: 344-534
	Latent-transforming growth factor beta-binding protein 3	Le Bihan et al. In-depth analysis of the secretome identifies three major independent secretory pathways in differentiating human myoblasts. Journal of Proteomics 2012. 77: 344-535
	Latent-transforming growth factor beta-binding protein, isoform 1L	Le Bihan et al. In-depth analysis of the secretome identifies three major independent secretory pathways in differentiating human myoblasts. Journal of Proteomics 2012. 77: 344-493
	Latent-transforming growth factor beta-binding protein, isoform 1S	Le Bihan et al. In-depth analysis of the secretome identifies three major independent secretory pathways in differentiating human myoblasts. Journal of Proteomics 2012. 77: 344-494
	Legumain	Le Bihan et al. In-depth analysis of the secretome identifies three major independent secretory pathways in differentiating human myoblasts. Journal of Proteomics 2012. 77: 344-492	Bortoluzzi et al. Computational reconstruction of the human skeletal muscle secretome. Proteins 2006. 62(3): 776-967
	leptin	Görgens et al. Exercise and Regulation of Adipokine and Myokine Production. Progress in Molecular Biology and Translational Science 2015. 135:313-336
LRRC17	leucine rich repeat containing 17	Pourteymour et al. Global mRNA sequencing of human skeletal muscle: Search for novel exercise-regulated myokines. Molecular Metabolism. 2017 6(4): 352-740
LRRC32	leucine rich repeat containing 32	Pourteymour et al. Global mRNA sequencing of human skeletal muscle: Search for novel exercise-regulated myokines. Molecular Metabolism. 2017 6(4): 352-386
LRRC3B	leucine rich repeat containing 3B	Pourteymour et al. Global mRNA sequencing of human skeletal muscle: Search for novel exercise-regulated myokines. Molecular Metabolism. 2017 6(4): 352-929
LRG1	leucine-rich alpha-2-glycoprotein 1	Pourteymour et al. Global mRNA sequencing of human skeletal muscle: Search for novel exercise-regulated myokines. Molecular Metabolism. 2017 6(4): 352-538
LIF	leukemia inhibitory factor	Pourteymour et al. Global mRNA sequencing of human skeletal muscle: Search for novel exercise-regulated myokines. Molecular Metabolism. 2017 6(4): 352-376	Hartwig et al. Secretome profiling of primary human skeletal muscle cells. Biochemica et Biophysica Acta (BBA) - Proteins and Proteomics 2014. 1844(5):1011-1137	Scheler et al. Cytokine response of primary human myotubes in an in vitro exercise model. American Journal of Physiology Cell Physiology 2013. 305(8): C877-C894	Görgens et al. Exercise and Regulation of Adipokine and Myokine Production. Progress in Molecular Biology and Translational Science 2015. 135:313-358
	leukocyte elastase inhibitor	Hartwig et al. Secretome profiling of primary human skeletal muscle cells. Biochemica et Biophysica Acta (BBA) - Proteins and Proteomics 2014. 1844(5):1011-1187
LILRA6	leukocyte immunoglobulin like receptor A6	Pourteymour et al. Global mRNA sequencing of human skeletal muscle: Search for novel exercise-regulated myokines. Molecular Metabolism. 2017 6(4): 352-561
LILRB3	leukocyte immunoglobulin like receptor B3	Pourteymour et al. Global mRNA sequencing of human skeletal muscle: Search for novel exercise-regulated myokines. Molecular Metabolism. 2017 6(4): 352-445
	leydin	Bortoluzzi et al. Computational reconstruction of the human skeletal muscle secretome. Proteins 2006. 62(3): 776-1034
	LIM and SH3 domain protein 1	Hartwig et al. Secretome profiling of primary human skeletal muscle cells. Biochemica et Biophysica Acta (BBA) - Proteins and Proteomics 2014. 1844(5):1011-1269
LIPG	lipase, endothelial	Pourteymour et al. Global mRNA sequencing of human skeletal muscle: Search for novel exercise-regulated myokines. Molecular Metabolism. 2017 6(4): 352-493
LCN10	lipocalin 10	Pourteymour et al. Global mRNA sequencing of human skeletal muscle: Search for novel exercise-regulated myokines. Molecular Metabolism. 2017 6(4): 352-427
LCN6	lipocalin 6	Pourteymour et al. Global mRNA sequencing of human skeletal muscle: Search for novel exercise-regulated myokines. Molecular Metabolism. 2017 6(4): 352-692
LPL	lipoprotein lipase	Pourteymour et al. Global mRNA sequencing of human skeletal muscle: Search for novel exercise-regulated myokines. Molecular Metabolism. 2017 6(4): 352-649
	liver carboxylesterase 1	Hartwig et al. Secretome profiling of primary human skeletal muscle cells. Biochemica et Biophysica Acta (BBA) - Proteins and Proteomics 2014. 1844(5):1011-1159
	liver carboxylesterase 1-like	Hartwig et al. Secretome profiling of primary human skeletal muscle cells. Biochemica et Biophysica Acta (BBA) - Proteins and Proteomics 2014. 1844(5):1011-1344
	L-lactate dehydrogenase A chain	Hartwig et al. Secretome profiling of primary human skeletal muscle cells. Biochemica et Biophysica Acta (BBA) - Proteins and Proteomics 2014. 1844(5):1011-1054
	L-lactate dehydrogenase B chain	Hartwig et al. Secretome profiling of primary human skeletal muscle cells. Biochemica et Biophysica Acta (BBA) - Proteins and Proteomics 2014. 1844(5):1011-1081
LDLR	low density lipoprotein receptor	Pourteymour et al. Global mRNA sequencing of human skeletal muscle: Search for novel exercise-regulated myokines. Molecular Metabolism. 2017 6(4): 352-380
LUM	lumican	Hartwig et al. Secretome profiling of primary human skeletal muscle cells. Biochemica et Biophysica Acta (BBA) - Proteins and Proteomics 2014. 1844(5):1011-1215	Pourteymour et al. Global mRNA sequencing of human skeletal muscle: Search for novel exercise-regulated myokines. Molecular Metabolism. 2017 6(4): 352-922	Norheim et al. Proteomic identification of secreted proteins from human skeletal muscle cells and expression in response to strength training. Endocrinology and Metabolism 2011. 301(5): E1013-E1022	Bortoluzzi et al. Computational reconstruction of the human skeletal muscle secretome. Proteins 2006. 62(3): 776-977	Görgens et al. Exercise and Regulation of Adipokine and Myokine Production. Progress in Molecular Biology and Translational Science 2015. 135:313-339	Le Bihan et al. In-depth analysis of the secretome identifies three major independent secretory pathways in differentiating human myoblasts. Journal of Proteomics 2012. 77: 344-453
	lutropin subunit beta	Raschke et al. Identification and Validation of Novel Contraction Regulated Myokines Released from Primary Human Skeletal Muscle Cells. Plos One 2013. 8(4): e62075
LY6G5B	lymphocyte antigen 6 complex, locus G5B	Pourteymour et al. Global mRNA sequencing of human skeletal muscle: Search for novel exercise-regulated myokines. Molecular Metabolism. 2017 6(4): 352-575
	lymphotactin	Hittel et al. Increased secretion and expression of myostatin in skeletal muscle from extremely obese women. Diabetes 2009. 58(1):30-38
	lymphotoxin-alpha	Raschke et al. Identification and Validation of Novel Contraction Regulated Myokines Released from Primary Human Skeletal Muscle Cells. Plos One 2013. 8(4): e62077
KDM4A	lysine demethylase 4A	Pourteymour et al. Global mRNA sequencing of human skeletal muscle: Search for novel exercise-regulated myokines. Molecular Metabolism. 2017 6(4): 352-767
	lysosomal protective protein	Hartwig et al. Secretome profiling of primary human skeletal muscle cells. Biochemica et Biophysica Acta (BBA) - Proteins and Proteomics 2014. 1844(5):1011-1113
LYZ	lysozyme	Pourteymour et al. Global mRNA sequencing of human skeletal muscle: Search for novel exercise-regulated myokines. Molecular Metabolism. 2017 6(4): 352-558	Catoire et al. Identification of human exercise-induced myokines using secretome analysis. Physiological Genomics of Exercise in Health and Disease 2014. 46(7): 256-293	Bortoluzzi et al. Computational reconstruction of the human skeletal muscle secretome. Proteins 2006. 62(3): 776-978
LOX	lysyl oxidase	Pourteymour et al. Global mRNA sequencing of human skeletal muscle: Search for novel exercise-regulated myokines. Molecular Metabolism. 2017 6(4): 352-842	Le Bihan et al. In-depth analysis of the secretome identifies three major independent secretory pathways in differentiating human myoblasts. Journal of Proteomics 2012. 77: 344-532	Bortoluzzi et al. Computational reconstruction of the human skeletal muscle secretome. Proteins 2006. 62(3): 776-972
LOXL2	lysyl oxidase-like 2	Pourteymour et al. Global mRNA sequencing of human skeletal muscle: Search for novel exercise-regulated myokines. Molecular Metabolism. 2017 6(4): 352-672	Bortoluzzi et al. Computational reconstruction of the human skeletal muscle secretome. Proteins 2006. 62(3): 776-973
LOXL3	lysyl oxidase-like 3	Pourteymour et al. Global mRNA sequencing of human skeletal muscle: Search for novel exercise-regulated myokines. Molecular Metabolism. 2017 6(4): 352-902
	macrophage colony-stimulating factor 1	Hartwig et al. Secretome profiling of primary human skeletal muscle cells. Biochemica et Biophysica Acta (BBA) - Proteins and Proteomics 2014. 1844(5):1011-1106	Le Bihan et al. In-depth analysis of the secretome identifies three major independent secretory pathways in differentiating human myoblasts. Journal of Proteomics 2012. 77: 344-364
	Macrophage migration inhibitory factor	Le Bihan et al. In-depth analysis of the secretome identifies three major independent secretory pathways in differentiating human myoblasts. Journal of Proteomics 2012. 77: 344-439	Hartwig et al. Secretome profiling of primary human skeletal muscle cells. Biochemica et Biophysica Acta (BBA) - Proteins and Proteomics 2014. 1844(5):1011-1131
HLA-G	major histocompatibility complex, class I, G	Pourteymour et al. Global mRNA sequencing of human skeletal muscle: Search for novel exercise-regulated myokines. Molecular Metabolism. 2017 6(4): 352-557
	Major prion protein	Le Bihan et al. In-depth analysis of the secretome identifies three major independent secretory pathways in differentiating human myoblasts. Journal of Proteomics 2012. 77: 344-440
	Malignant fibrous histiocytoma amplified sequence 1	Bortoluzzi et al. Computational reconstruction of the human skeletal muscle secretome. Proteins 2006. 62(3): 776-981
	MAM domain-containing protein 2	Le Bihan et al. In-depth analysis of the secretome identifies three major independent secretory pathways in differentiating human myoblasts. Journal of Proteomics 2012. 77: 344-583
	mammalian ependymin-related protein 1	Hartwig et al. Secretome profiling of primary human skeletal muscle cells. Biochemica et Biophysica Acta (BBA) - Proteins and Proteomics 2014. 1844(5):1011-1328
MASP2	mannan binding lectin serine peptidase 2	Pourteymour et al. Global mRNA sequencing of human skeletal muscle: Search for novel exercise-regulated myokines. Molecular Metabolism. 2017 6(4): 352-571
	Mannan-binding lectin serine protease 1 isoform 1,	Bortoluzzi et al. Computational reconstruction of the human skeletal muscle secretome. Proteins 2006. 62(3): 776-979
	Matrilin-3	Le Bihan et al. In-depth analysis of the secretome identifies three major independent secretory pathways in differentiating human myoblasts. Journal of Proteomics 2012. 77: 344-459
	matrilysin	Raschke et al. Identification and Validation of Novel Contraction Regulated Myokines Released from Primary Human Skeletal Muscle Cells. Plos One 2013. 8(4): e62079
	Matrix Gla protein	Bortoluzzi et al. Computational reconstruction of the human skeletal muscle secretome. Proteins 2006. 62(3): 776-989
MMP14	matrix metallopeptidase 14	Pourteymour et al. Global mRNA sequencing of human skeletal muscle: Search for novel exercise-regulated myokines. Molecular Metabolism. 2017 6(4): 352-905	Le Bihan et al. In-depth analysis of the secretome identifies three major independent secretory pathways in differentiating human myoblasts. Journal of Proteomics 2012. 77: 344-386
MMP19	matrix metallopeptidase 19	Pourteymour et al. Global mRNA sequencing of human skeletal muscle: Search for novel exercise-regulated myokines. Molecular Metabolism. 2017 6(4): 352-406
MMP25	matrix metallopeptidase 25	Pourteymour et al. Global mRNA sequencing of human skeletal muscle: Search for novel exercise-regulated myokines. Molecular Metabolism. 2017 6(4): 352-566
MMP28	matrix metallopeptidase 28	Pourteymour et al. Global mRNA sequencing of human skeletal muscle: Search for novel exercise-regulated myokines. Molecular Metabolism. 2017 6(4): 352-580
MMP1	Matrix metalloproteinase 1	Bortoluzzi et al. Computational reconstruction of the human skeletal muscle secretome. Proteins 2006. 62(3): 776-990
MMP2	Matrix metalloproteinase 2	Bortoluzzi et al. Computational reconstruction of the human skeletal muscle secretome. Proteins 2006. 62(3): 776-991
MXRA5	matrix-remodelling associated 5	Pourteymour et al. Global mRNA sequencing of human skeletal muscle: Search for novel exercise-regulated myokines. Molecular Metabolism. 2017 6(4): 352-826	Le Bihan et al. In-depth analysis of the secretome identifies three major independent secretory pathways in differentiating human myoblasts. Journal of Proteomics 2012. 77: 344-588
MEST	mesoderm specific transcript	Pourteymour et al. Global mRNA sequencing of human skeletal muscle: Search for novel exercise-regulated myokines. Molecular Metabolism. 2017 6(4): 352-866
	Metalloproteinase inhibitor 1	Hartwig et al. Secretome profiling of primary human skeletal muscle cells. Biochemica et Biophysica Acta (BBA) - Proteins and Proteomics 2014. 1844(5):1011-1069	Le Bihan et al. In-depth analysis of the secretome identifies three major independent secretory pathways in differentiating human myoblasts. Journal of Proteomics 2012. 77: 344-396	Hittel et al. Increased secretion and expression of myostatin in skeletal muscle from extremely obese women. Diabetes 2009. 58(1):30-38
	Metalloproteinase inhibitor 2	Le Bihan et al. In-depth analysis of the secretome identifies three major independent secretory pathways in differentiating human myoblasts. Journal of Proteomics 2012. 77: 344-414	Hartwig et al. Secretome profiling of primary human skeletal muscle cells. Biochemica et Biophysica Acta (BBA) - Proteins and Proteomics 2014. 1844(5):1011-1143	Hittel et al. Increased secretion and expression of myostatin in skeletal muscle from extremely obese women. Diabetes 2009. 58(1):30-38
METRNL	meteorin, glial cell differentiation regulator-like	Pourteymour et al. Global mRNA sequencing of human skeletal muscle: Search for novel exercise-regulated myokines. Molecular Metabolism. 2017 6(4): 352-394
	MHC class I polypeptide-related sequence A	Raschke et al. Identification and Validation of Novel Contraction Regulated Myokines Released from Primary Human Skeletal Muscle Cells. Plos One 2013. 8(4): e62080
	MHC class I polypeptide-related sequence B	Raschke et al. Identification and Validation of Novel Contraction Regulated Myokines Released from Primary Human Skeletal Muscle Cells. Plos One 2013. 8(4): e62081
	microfibril-associated glycoprotein 4	Hartwig et al. Secretome profiling of primary human skeletal muscle cells. Biochemica et Biophysica Acta (BBA) - Proteins and Proteomics 2014. 1844(5):1011-1221	Le Bihan et al. In-depth analysis of the secretome identifies three major independent secretory pathways in differentiating human myoblasts. Journal of Proteomics 2012. 77: 344-585
	Microfibrillar-associated protein 2	Bortoluzzi et al. Computational reconstruction of the human skeletal muscle secretome. Proteins 2006. 62(3): 776-980
	Microfibrillar-associated protein 5	Le Bihan et al. In-depth analysis of the secretome identifies three major independent secretory pathways in differentiating human myoblasts. Journal of Proteomics 2012. 77: 344-586
	moesin	Hartwig et al. Secretome profiling of primary human skeletal muscle cells. Biochemica et Biophysica Acta (BBA) - Proteins and Proteomics 2014. 1844(5):1011-1168
MCP-1	monocyte chemoattractant protein-1	Görgens et al. Exercise and Regulation of Adipokine and Myokine Production. Progress in Molecular Biology and Translational Science 2015. 135:313-351
MCP-4	Monocyte chemotactic protein 4	Hittel et al. Increased secretion and expression of myostatin in skeletal muscle from extremely obese women. Diabetes 2009. 58(1):30-38
	motopsin	Bortoluzzi et al. Computational reconstruction of the human skeletal muscle secretome. Proteins 2006. 62(3): 776-1032
MTRNR2L4	MT-RNR2-like 4	Pourteymour et al. Global mRNA sequencing of human skeletal muscle: Search for novel exercise-regulated myokines. Molecular Metabolism. 2017 6(4): 352-679
MTRNR2L6	MT-RNR2-like 6	Pourteymour et al. Global mRNA sequencing of human skeletal muscle: Search for novel exercise-regulated myokines. Molecular Metabolism. 2017 6(4): 352-669
	Mucin	Bortoluzzi et al. Computational reconstruction of the human skeletal muscle secretome. Proteins 2006. 62(3): 776-995
	Mucin 16	Le Bihan et al. In-depth analysis of the secretome identifies three major independent secretory pathways in differentiating human myoblasts. Journal of Proteomics 2012. 77: 344-587
	Mucin 20	Bortoluzzi et al. Computational reconstruction of the human skeletal muscle secretome. Proteins 2006. 62(3): 776-996
MUC6	mucin 6	Pourteymour et al. Global mRNA sequencing of human skeletal muscle: Search for novel exercise-regulated myokines. Molecular Metabolism. 2017 6(4): 352-577
	Mucin 7	Bortoluzzi et al. Computational reconstruction of the human skeletal muscle secretome. Proteins 2006. 62(3): 776-997
MMRN1	multimerin 1	Pourteymour et al. Global mRNA sequencing of human skeletal muscle: Search for novel exercise-regulated myokines. Molecular Metabolism. 2017 6(4): 352-593
	Multiple coagulation factor deficiency protein 2	Le Bihan et al. In-depth analysis of the secretome identifies three major independent secretory pathways in differentiating human myoblasts. Journal of Proteomics 2012. 77: 344-536
	Multisynthetase complex auxiliary component p43	Le Bihan et al. In-depth analysis of the secretome identifies three major independent secretory pathways in differentiating human myoblasts. Journal of Proteomics 2012. 77: 344-502
	musculin	Engler D. Hypothesis: Musculin is a hormone secreted by skeletal muscle, the body’s largest endocrine organ. ACTA BIOMED 2007; 78; Suppl 1: 156-206
	MVAL564	Bortoluzzi et al. Computational reconstruction of the human skeletal muscle secretome. Proteins 2006. 62(3): 776-1011
	myonectin	Scheler et al. Cytokine response of primary human myotubes in an in vitro exercise model. American Journal of Physiology Cell Physiology 2013. 305(8): C877-C901
	myosin light chain 1/3	Hartwig et al. Secretome profiling of primary human skeletal muscle cells. Biochemica et Biophysica Acta (BBA) - Proteins and Proteomics 2014. 1844(5):1011-1072
	myosin light chain 4	Hartwig et al. Secretome profiling of primary human skeletal muscle cells. Biochemica et Biophysica Acta (BBA) - Proteins and Proteomics 2014. 1844(5):1011-1120
	myosin light chain 6B	Hartwig et al. Secretome profiling of primary human skeletal muscle cells. Biochemica et Biophysica Acta (BBA) - Proteins and Proteomics 2014. 1844(5):1011-1136
	myosin regulatory light chain 12A	Hartwig et al. Secretome profiling of primary human skeletal muscle cells. Biochemica et Biophysica Acta (BBA) - Proteins and Proteomics 2014. 1844(5):1011-1150
	myosin regulatory light chain 2	Hartwig et al. Secretome profiling of primary human skeletal muscle cells. Biochemica et Biophysica Acta (BBA) - Proteins and Proteomics 2014. 1844(5):1011-1303
MSTN	myostatin	Pourteymour et al. Global mRNA sequencing of human skeletal muscle: Search for novel exercise-regulated myokines. Molecular Metabolism. 2017 6(4): 352-769	Catoire et al. Identification of human exercise-induced myokines using secretome analysis. Physiological Genomics of Exercise in Health and Disease 2014. 46(7): 256-295	Görgens et al. Exercise and Regulation of Adipokine and Myokine Production. Progress in Molecular Biology and Translational Science 2015. 135:313-355	Hittel et al. Increased secretion and expression of myostatin in skeletal muscle from extremely obese women. Diabetes 2009. 58(1):30-38
	N(G),N(G)-dimethylarginine dimethylaminohydrolase 2	Hartwig et al. Secretome profiling of primary human skeletal muscle cells. Biochemica et Biophysica Acta (BBA) - Proteins and Proteomics 2014. 1844(5):1011-1050
	N-acetyl-D-glucosamine kinase	Hartwig et al. Secretome profiling of primary human skeletal muscle cells. Biochemica et Biophysica Acta (BBA) - Proteins and Proteomics 2014. 1844(5):1011-1327
	N-acetylglucosamine-1-phosphotransferase subunit gamma	Le Bihan et al. In-depth analysis of the secretome identifies three major independent secretory pathways in differentiating human myoblasts. Journal of Proteomics 2012. 77: 344-424
	NAD(P)H dehydrogenase [quinone] 1	Hartwig et al. Secretome profiling of primary human skeletal muscle cells. Biochemica et Biophysica Acta (BBA) - Proteins and Proteomics 2014. 1844(5):1011-1141
NKG7	natural killer cell granule protein 7	Pourteymour et al. Global mRNA sequencing of human skeletal muscle: Search for novel exercise-regulated myokines. Molecular Metabolism. 2017 6(4): 352-568
PVRL2	nectin cell adhesion molecule 2	Pourteymour et al. Global mRNA sequencing of human skeletal muscle: Search for novel exercise-regulated myokines. Molecular Metabolism. 2017 6(4): 352-549
	Nel-like 1	Bortoluzzi et al. Computational reconstruction of the human skeletal muscle secretome. Proteins 2006. 62(3): 776-999
	Nel-like 2	Bortoluzzi et al. Computational reconstruction of the human skeletal muscle secretome. Proteins 2006. 62(3): 776-1000
	Netrin 4	Bortoluzzi et al. Computational reconstruction of the human skeletal muscle secretome. Proteins 2006. 62(3): 776-1007
	neural cell adhesion molecule 1	Hartwig et al. Secretome profiling of primary human skeletal muscle cells. Biochemica et Biophysica Acta (BBA) - Proteins and Proteomics 2014. 1844(5):1011-1122	Le Bihan et al. In-depth analysis of the secretome identifies three major independent secretory pathways in differentiating human myoblasts. Journal of Proteomics 2012. 77: 344-389
NRG2	neuregulin 2	Pourteymour et al. Global mRNA sequencing of human skeletal muscle: Search for novel exercise-regulated myokines. Molecular Metabolism. 2017 6(4): 352-677
NXPH3	neurexophilin 3	Pourteymour et al. Global mRNA sequencing of human skeletal muscle: Search for novel exercise-regulated myokines. Molecular Metabolism. 2017 6(4): 352-786
	Neuroendocrine protein 7B2	Le Bihan et al. In-depth analysis of the secretome identifies three major independent secretory pathways in differentiating human myoblasts. Journal of Proteomics 2012. 77: 344-547
	Neuronal growth regulator 1	Le Bihan et al. In-depth analysis of the secretome identifies three major independent secretory pathways in differentiating human myoblasts. Journal of Proteomics 2012. 77: 344-589
NPTX2	neuronal pentraxin II	Pourteymour et al. Global mRNA sequencing of human skeletal muscle: Search for novel exercise-regulated myokines. Molecular Metabolism. 2017 6(4): 352-446
NRP2	neuropilin 2	Pourteymour et al. Global mRNA sequencing of human skeletal muscle: Search for novel exercise-regulated myokines. Molecular Metabolism. 2017 6(4): 352-850
	Neuropilin-1	Le Bihan et al. In-depth analysis of the secretome identifies three major independent secretory pathways in differentiating human myoblasts. Journal of Proteomics 2012. 77: 344-496
	Neurotrimin	Le Bihan et al. In-depth analysis of the secretome identifies three major independent secretory pathways in differentiating human myoblasts. Journal of Proteomics 2012. 77: 344-580
	neurotrophin 3	Raschke et al. Identification and Validation of Novel Contraction Regulated Myokines Released from Primary Human Skeletal Muscle Cells. Plos One 2013. 8(4): e62084
	neurotrophin 4	Raschke et al. Identification and Validation of Novel Contraction Regulated Myokines Released from Primary Human Skeletal Muscle Cells. Plos One 2013. 8(4): e62086
	Neurotrypsin	Bortoluzzi et al. Computational reconstruction of the human skeletal muscle secretome. Proteins 2006. 62(3): 776-1035
	neutrophil collagenase	Raschke et al. Identification and Validation of Novel Contraction Regulated Myokines Released from Primary Human Skeletal Muscle Cells. Plos One 2013. 8(4): e62082
SERPINE1	nexin	Pourteymour et al. Global mRNA sequencing of human skeletal muscle: Search for novel exercise-regulated myokines. Molecular Metabolism. 2017 6(4): 352-484
NFAM1	NFAT activating protein with ITAM motif 1	Pourteymour et al. Global mRNA sequencing of human skeletal muscle: Search for novel exercise-regulated myokines. Molecular Metabolism. 2017 6(4): 352-434
NAMPT	nicotinamide phosphoribosyl transferase	Scheler et al. Cytokine response of primary human myotubes in an in vitro exercise model. American Journal of Physiology Cell Physiology 2013. 305(8): C877-C900	Görgens et al. Exercise and Regulation of Adipokine and Myokine Production. Progress in Molecular Biology and Translational Science 2015. 135:313-349
NID1	nidogen 1	Pourteymour et al. Global mRNA sequencing of human skeletal muscle: Search for novel exercise-regulated myokines. Molecular Metabolism. 2017 6(4): 352-892	Bortoluzzi et al. Computational reconstruction of the human skeletal muscle secretome. Proteins 2006. 62(3): 776-1001	Hartwig et al. Secretome profiling of primary human skeletal muscle cells. Biochemica et Biophysica Acta (BBA) - Proteins and Proteomics 2014. 1844(5):1011-1134	Le Bihan et al. In-depth analysis of the secretome identifies three major independent secretory pathways in differentiating human myoblasts. Journal of Proteomics 2012. 77: 344-537
NID2	nidogen 2	Pourteymour et al. Global mRNA sequencing of human skeletal muscle: Search for novel exercise-regulated myokines. Molecular Metabolism. 2017 6(4): 352-787	Bortoluzzi et al. Computational reconstruction of the human skeletal muscle secretome. Proteins 2006. 62(3): 776-1002	Hartwig et al. Secretome profiling of primary human skeletal muscle cells. Biochemica et Biophysica Acta (BBA) - Proteins and Proteomics 2014. 1844(5):1011-1267	Le Bihan et al. In-depth analysis of the secretome identifies three major independent secretory pathways in differentiating human myoblasts. Journal of Proteomics 2012. 77: 344-538
	Niemann-Pick disease, type C2	Bortoluzzi et al. Computational reconstruction of the human skeletal muscle secretome. Proteins 2006. 62(3): 776-1005
	NKG2D ligand 2	Le Bihan et al. In-depth analysis of the secretome identifies three major independent secretory pathways in differentiating human myoblasts. Journal of Proteomics 2012. 77: 344-511
	Non-specific cross reacting antigen	Bortoluzzi et al. Computational reconstruction of the human skeletal muscle secretome. Proteins 2006. 62(3): 776-841
NOTCH4	notch 4	Pourteymour et al. Global mRNA sequencing of human skeletal muscle: Search for novel exercise-regulated myokines. Molecular Metabolism. 2017 6(4): 352-915
	NS5ATP13TP2 protein	Bortoluzzi et al. Computational reconstruction of the human skeletal muscle secretome. Proteins 2006. 62(3): 776-1006
	Nucleobindin 1	Bortoluzzi et al. Computational reconstruction of the human skeletal muscle secretome. Proteins 2006. 62(3): 776-1008	Hartwig et al. Secretome profiling of primary human skeletal muscle cells. Biochemica et Biophysica Acta (BBA) - Proteins and Proteomics 2014. 1844(5):1011-1250	Le Bihan et al. In-depth analysis of the secretome identifies three major independent secretory pathways in differentiating human myoblasts. Journal of Proteomics 2012. 77: 344-590
	Nucleobindin-2	Le Bihan et al. In-depth analysis of the secretome identifies three major independent secretory pathways in differentiating human myoblasts. Journal of Proteomics 2012. 77: 344-539
OLFM1	olfactomedin 1	Pourteymour et al. Global mRNA sequencing of human skeletal muscle: Search for novel exercise-regulated myokines. Molecular Metabolism. 2017 6(4): 352-925
	Olfactomedin 4	Bortoluzzi et al. Computational reconstruction of the human skeletal muscle secretome. Proteins 2006. 62(3): 776-1010
OLFML1	olfactomedin like 1	Pourteymour et al. Global mRNA sequencing of human skeletal muscle: Search for novel exercise-regulated myokines. Molecular Metabolism. 2017 6(4): 352-782
	Olfactomedin-like 2A	Le Bihan et al. In-depth analysis of the secretome identifies three major independent secretory pathways in differentiating human myoblasts. Journal of Proteomics 2012. 77: 344-592
OLFML2B	olfactomedin-like 2B	Pourteymour et al. Global mRNA sequencing of human skeletal muscle: Search for novel exercise-regulated myokines. Molecular Metabolism. 2017 6(4): 352-894	Le Bihan et al. In-depth analysis of the secretome identifies three major independent secretory pathways in differentiating human myoblasts. Journal of Proteomics 2012. 77: 344-593
	Olfactomedin-like 3	Le Bihan et al. In-depth analysis of the secretome identifies three major independent secretory pathways in differentiating human myoblasts. Journal of Proteomics 2012. 77: 344-594
	oncostatin M	Raschke et al. Identification and Validation of Novel Contraction Regulated Myokines Released from Primary Human Skeletal Muscle Cells. Plos One 2013. 8(4): e62087
OGN	osteoglycin	Pourteymour et al. Global mRNA sequencing of human skeletal muscle: Search for novel exercise-regulated myokines. Molecular Metabolism. 2017 6(4): 352-837	Bortoluzzi et al. Computational reconstruction of the human skeletal muscle secretome. Proteins 2006. 62(3): 776-1009
OMD	osteomodulin	Pourteymour et al. Global mRNA sequencing of human skeletal muscle: Search for novel exercise-regulated myokines. Molecular Metabolism. 2017 6(4): 352-855	Bortoluzzi et al. Computational reconstruction of the human skeletal muscle secretome. Proteins 2006. 62(3): 776-1013
	osteonectin	Bortoluzzi et al. Computational reconstruction of the human skeletal muscle secretome. Proteins 2006. 62(3): 776-1071	Hittel et al. Increased secretion and expression of myostatin in skeletal muscle from extremely obese women. Diabetes 2009. 58(1):30-38
	Out at first protein homolog	Le Bihan et al. In-depth analysis of the secretome identifies three major independent secretory pathways in differentiating human myoblasts. Journal of Proteomics 2012. 77: 344-591
	Oxysterol binding protein 2	Bortoluzzi et al. Computational reconstruction of the human skeletal muscle secretome. Proteins 2006. 62(3): 776-1015
	Palmitoyl-protein thioesterase 1 (ceroid-lipofuscinosis, neuronal 1, infantile); Palmitoyl-protein thioesterase; palmitoyl-protein thioesterase (ceroid-lipofuscinosis, neuronal 1, infantile; Haltia-Santavuori disease); palmitoyl-protein thioesterase 1 (ceroid-lipofuscinosis, neuronal 1, infantile; Haltia-Santavuori disease); Description palmitoyl-protein thioesterase 1 (ceroid-palmitoyl-palmitoyl…	Bortoluzzi et al. Computational reconstruction of the human skeletal muscle secretome. Proteins 2006. 62(3): 776-1027
	Pancreatic ribonuclease ; RNase upl-1	Bortoluzzi et al. Computational reconstruction of the human skeletal muscle secretome. Proteins 2006. 62(3): 776-1041
	Pappalysin-1	Le Bihan et al. In-depth analysis of the secretome identifies three major independent secretory pathways in differentiating human myoblasts. Journal of Proteomics 2012. 77: 344-422
	Pappalysin-2	Le Bihan et al. In-depth analysis of the secretome identifies three major independent secretory pathways in differentiating human myoblasts. Journal of Proteomics 2012. 77: 344-540
	Paraoxonase 2	Bortoluzzi et al. Computational reconstruction of the human skeletal muscle secretome. Proteins 2006. 62(3): 776-1026
	PDGFA associated protein 2	Bortoluzzi et al. Computational reconstruction of the human skeletal muscle secretome. Proteins 2006. 62(3): 776-1097
PTX3	pentraxin 3, long	Pourteymour et al. Global mRNA sequencing of human skeletal muscle: Search for novel exercise-regulated myokines. Molecular Metabolism. 2017 6(4): 352-392
	Pentraxin-related protein PTX3	Le Bihan et al. In-depth analysis of the secretome identifies three major independent secretory pathways in differentiating human myoblasts. Journal of Proteomics 2012. 77: 344-544	Hartwig et al. Secretome profiling of primary human skeletal muscle cells. Biochemica et Biophysica Acta (BBA) - Proteins and Proteomics 2014. 1844(5):1011-1167
PAMR1	peptidase domain containing associated with muscle regeneration 1	Pourteymour et al. Global mRNA sequencing of human skeletal muscle: Search for novel exercise-regulated myokines. Molecular Metabolism. 2017 6(4): 352-864
	Peptidyl-glycine alpha-amidating monooxygenase	Le Bihan et al. In-depth analysis of the secretome identifies three major independent secretory pathways in differentiating human myoblasts. Journal of Proteomics 2012. 77: 344-596
	peptidyl-prolyl cis-trans isomerase B	Hartwig et al. Secretome profiling of primary human skeletal muscle cells. Biochemica et Biophysica Acta (BBA) - Proteins and Proteomics 2014. 1844(5):1011-1161
	peptidyl-prolyl cis-trans isomerase C	Hartwig et al. Secretome profiling of primary human skeletal muscle cells. Biochemica et Biophysica Acta (BBA) - Proteins and Proteomics 2014. 1844(5):1011-1206
PRF1	perforin 1	Pourteymour et al. Global mRNA sequencing of human skeletal muscle: Search for novel exercise-regulated myokines. Molecular Metabolism. 2017 6(4): 352-569
	Perilipin-3	Hartwig et al. Secretome profiling of primary human skeletal muscle cells. Biochemica et Biophysica Acta (BBA) - Proteins and Proteomics 2014. 1844(5):1011-1038
POSTN	periostin	Hartwig et al. Secretome profiling of primary human skeletal muscle cells. Biochemica et Biophysica Acta (BBA) - Proteins and Proteomics 2014. 1844(5):1011-1271	Le Bihan et al. In-depth analysis of the secretome identifies three major independent secretory pathways in differentiating human myoblasts. Journal of Proteomics 2012. 77: 344-423	Pourteymour et al. Global mRNA sequencing of human skeletal muscle: Search for novel exercise-regulated myokines. Molecular Metabolism. 2017 6(4): 352-458
	peripherin	Hartwig et al. Secretome profiling of primary human skeletal muscle cells. Biochemica et Biophysica Acta (BBA) - Proteins and Proteomics 2014. 1844(5):1011-1200
PXDN	peroxidasin	Pourteymour et al. Global mRNA sequencing of human skeletal muscle: Search for novel exercise-regulated myokines. Molecular Metabolism. 2017 6(4): 352-845	Hartwig et al. Secretome profiling of primary human skeletal muscle cells. Biochemica et Biophysica Acta (BBA) - Proteins and Proteomics 2014. 1844(5):1011-1299
	peroxiredoxin-1	Hartwig et al. Secretome profiling of primary human skeletal muscle cells. Biochemica et Biophysica Acta (BBA) - Proteins and Proteomics 2014. 1844(5):1011-1252
	peroxiredoxin-2	Hartwig et al. Secretome profiling of primary human skeletal muscle cells. Biochemica et Biophysica Acta (BBA) - Proteins and Proteomics 2014. 1844(5):1011-1189
	peroxiredoxin-4	Hartwig et al. Secretome profiling of primary human skeletal muscle cells. Biochemica et Biophysica Acta (BBA) - Proteins and Proteomics 2014. 1844(5):1011-1261
	phosphatidylethanolamine-binding protein 1	Hartwig et al. Secretome profiling of primary human skeletal muscle cells. Biochemica et Biophysica Acta (BBA) - Proteins and Proteomics 2014. 1844(5):1011-1183
PDE7A	phosphodiesterase 7A	Pourteymour et al. Global mRNA sequencing of human skeletal muscle: Search for novel exercise-regulated myokines. Molecular Metabolism. 2017 6(4): 352-645
PFKP	phosphofructokinase, platelet	Pourteymour et al. Global mRNA sequencing of human skeletal muscle: Search for novel exercise-regulated myokines. Molecular Metabolism. 2017 6(4): 352-647
PIK3IP1	phosphoinositide-3-kinase interacting protein 1	Pourteymour et al. Global mRNA sequencing of human skeletal muscle: Search for novel exercise-regulated myokines. Molecular Metabolism. 2017 6(4): 352-789
	Phospholipase A2, group XIIA	Bortoluzzi et al. Computational reconstruction of the human skeletal muscle secretome. Proteins 2006. 62(3): 776-1021
PLA2G15	phospholipase A2, group XV	Pourteymour et al. Global mRNA sequencing of human skeletal muscle: Search for novel exercise-regulated myokines. Molecular Metabolism. 2017 6(4): 352-671
	phospholipid transfer protein	Hartwig et al. Secretome profiling of primary human skeletal muscle cells. Biochemica et Biophysica Acta (BBA) - Proteins and Proteomics 2014. 1844(5):1011-1220	Le Bihan et al. In-depth analysis of the secretome identifies three major independent secretory pathways in differentiating human myoblasts. Journal of Proteomics 2012. 77: 344-499	Bortoluzzi et al. Computational reconstruction of the human skeletal muscle secretome. Proteins 2006. 62(3): 776-1024
	pigment epithelium derived factor	Pourteymour et al. Global mRNA sequencing of human skeletal muscle: Search for novel exercise-regulated myokines. Molecular Metabolism. 2017 6(4): 352-623
	Pigment epithelium-derived factor	Le Bihan et al. In-depth analysis of the secretome identifies three major independent secretory pathways in differentiating human myoblasts. Journal of Proteomics 2012. 77: 344-504	Hartwig et al. Secretome profiling of primary human skeletal muscle cells. Biochemica et Biophysica Acta (BBA) - Proteins and Proteomics 2014. 1844(5):1011-1196	Norheim et al. Proteomic identification of secreted proteins from human skeletal muscle cells and expression in response to strength training. Endocrinology and Metabolism 2011. 301(5): E1013-E1040
PTTG1IP	pituitary tumor-transforming 1 interacting protein	Pourteymour et al. Global mRNA sequencing of human skeletal muscle: Search for novel exercise-regulated myokines. Molecular Metabolism. 2017 6(4): 352-641
	PKCl-1-related HIT protein	Bortoluzzi et al. Computational reconstruction of the human skeletal muscle secretome. Proteins 2006. 62(3): 776-934
PGF	placental growth factor	Pourteymour et al. Global mRNA sequencing of human skeletal muscle: Search for novel exercise-regulated myokines. Molecular Metabolism. 2017 6(4): 352-781	Le Bihan et al. In-depth analysis of the secretome identifies three major independent secretory pathways in differentiating human myoblasts. Journal of Proteomics 2012. 77: 344-498
	Plasma alpha-L-fucosidase	Le Bihan et al. In-depth analysis of the secretome identifies three major independent secretory pathways in differentiating human myoblasts. Journal of Proteomics 2012. 77: 344-576
	Plasma glutamate carboxypeptidase	Bortoluzzi et al. Computational reconstruction of the human skeletal muscle secretome. Proteins 2006. 62(3): 776-1020
	Plasma glutathione peroxidase 3	Bortoluzzi et al. Computational reconstruction of the human skeletal muscle secretome. Proteins 2006. 62(3): 776-927
	plasma protease C1 inhibitor	Hartwig et al. Secretome profiling of primary human skeletal muscle cells. Biochemica et Biophysica Acta (BBA) - Proteins and Proteomics 2014. 1844(5):1011-1058	Le Bihan et al. In-depth analysis of the secretome identifies three major independent secretory pathways in differentiating human myoblasts. Journal of Proteomics 2012. 77: 344-505	Hittel et al. Increased secretion and expression of myostatin in skeletal muscle from extremely obese women. Diabetes 2009. 58(1):30-38
PLG	plasminogen	Pourteymour et al. Global mRNA sequencing of human skeletal muscle: Search for novel exercise-regulated myokines. Molecular Metabolism. 2017 6(4): 352-683
	plasminogen activator inhibitor 1	Hartwig et al. Secretome profiling of primary human skeletal muscle cells. Biochemica et Biophysica Acta (BBA) - Proteins and Proteomics 2014. 1844(5):1011-1053	Norheim et al. Proteomic identification of secreted proteins from human skeletal muscle cells and expression in response to strength training. Endocrinology and Metabolism 2011. 301(5): E1013-E1041	Le Bihan et al. In-depth analysis of the secretome identifies three major independent secretory pathways in differentiating human myoblasts. Journal of Proteomics 2012. 77: 344-392	Bortoluzzi et al. Computational reconstruction of the human skeletal muscle secretome. Proteins 2006. 62(3): 776-1057
	Plasminogen activator inhibitor 2	Le Bihan et al. In-depth analysis of the secretome identifies three major independent secretory pathways in differentiating human myoblasts. Journal of Proteomics 2012. 77: 344-550
	plasminogen activator inhibitor type 1	Pourteymour et al. Global mRNA sequencing of human skeletal muscle: Search for novel exercise-regulated myokines. Molecular Metabolism. 2017 6(4): 352-378
PLAU	plasminogen activator, urokinase	Pourteymour et al. Global mRNA sequencing of human skeletal muscle: Search for novel exercise-regulated myokines. Molecular Metabolism. 2017 6(4): 352-384	Hartwig et al. Secretome profiling of primary human skeletal muscle cells. Biochemica et Biophysica Acta (BBA) - Proteins and Proteomics 2014. 1844(5):1011-1336	Catoire et al. Identification of human exercise-induced myokines using secretome analysis. Physiological Genomics of Exercise in Health and Disease 2014. 46(7): 256-288	Bortoluzzi et al. Computational reconstruction of the human skeletal muscle secretome. Proteins 2006. 62(3): 776-1022
PLAUR	plasminogen activator, urokinase receptor	Pourteymour et al. Global mRNA sequencing of human skeletal muscle: Search for novel exercise-regulated myokines. Molecular Metabolism. 2017 6(4): 352-375
PDGFB	platelet derived growth factor subunit B	Pourteymour et al. Global mRNA sequencing of human skeletal muscle: Search for novel exercise-regulated myokines. Molecular Metabolism. 2017 6(4): 352-817
PDGFA	platelet-derived growth factor alpha polypeptide	Pourteymour et al. Global mRNA sequencing of human skeletal muscle: Search for novel exercise-regulated myokines. Molecular Metabolism. 2017 6(4): 352-421
PDGFB	platelet-derived growth factor beta polypeptide	Pourteymour et al. Global mRNA sequencing of human skeletal muscle: Search for novel exercise-regulated myokines. Molecular Metabolism. 2017 6(4): 352-457	Catoire et al. Identification of human exercise-induced myokines using secretome analysis. Physiological Genomics of Exercise in Health and Disease 2014. 46(7): 256-289
	Platelet-derived growth factor receptor-like protein	Bortoluzzi et al. Computational reconstruction of the human skeletal muscle secretome. Proteins 2006. 62(3): 776-1017
PTN	pleiotrophin	Pourteymour et al. Global mRNA sequencing of human skeletal muscle: Search for novel exercise-regulated myokines. Molecular Metabolism. 2017 6(4): 352-858	Bortoluzzi et al. Computational reconstruction of the human skeletal muscle secretome. Proteins 2006. 62(3): 776-1035
	pM5 protein	Bortoluzzi et al. Computational reconstruction of the human skeletal muscle secretome. Proteins 2006. 62(3): 776-1003
	Poliovirus receptor	Le Bihan et al. In-depth analysis of the secretome identifies three major independent secretory pathways in differentiating human myoblasts. Journal of Proteomics 2012. 77: 344-500
	Poly(ADP-ribose) glycohydrolase ARH3	Le Bihan et al. In-depth analysis of the secretome identifies three major independent secretory pathways in differentiating human myoblasts. Journal of Proteomics 2012. 77: 344-557
	poly(rC)-binding protein 1	Hartwig et al. Secretome profiling of primary human skeletal muscle cells. Biochemica et Biophysica Acta (BBA) - Proteins and Proteomics 2014. 1844(5):1011-1276
	polymerase I and transcript release factor	Hartwig et al. Secretome profiling of primary human skeletal muscle cells. Biochemica et Biophysica Acta (BBA) - Proteins and Proteomics 2014. 1844(5):1011-1291
GALNT15	polypeptide N-acetylgalactosaminyltransferase 15	Pourteymour et al. Global mRNA sequencing of human skeletal muscle: Search for novel exercise-regulated myokines. Molecular Metabolism. 2017 6(4): 352-754
	prefoldin subunit 2	Hartwig et al. Secretome profiling of primary human skeletal muscle cells. Biochemica et Biophysica Acta (BBA) - Proteins and Proteomics 2014. 1844(5):1011-1326
	Pregnancy-associated plasma protein A preproprotein	Bortoluzzi et al. Computational reconstruction of the human skeletal muscle secretome. Proteins 2006. 62(3): 776-1016
PCYOX1L	prenylcysteine oxidase 1 like	Pourteymour et al. Global mRNA sequencing of human skeletal muscle: Search for novel exercise-regulated myokines. Molecular Metabolism. 2017 6(4): 352-743
	proactivator polypeptide	Hartwig et al. Secretome profiling of primary human skeletal muscle cells. Biochemica et Biophysica Acta (BBA) - Proteins and Proteomics 2014. 1844(5):1011-1087	Le Bihan et al. In-depth analysis of the secretome identifies three major independent secretory pathways in differentiating human myoblasts. Journal of Proteomics 2012. 77: 344-543
	Procollagen C-endopeptidase enhancer 1	Le Bihan et al. In-depth analysis of the secretome identifies three major independent secretory pathways in differentiating human myoblasts. Journal of Proteomics 2012. 77: 344-541	Hartwig et al. Secretome profiling of primary human skeletal muscle cells. Biochemica et Biophysica Acta (BBA) - Proteins and Proteomics 2014. 1844(5):1011-1273
PLOD2	procollagen-lysine,2-oxoglutarate 5-dioxygenase 1	Hartwig et al. Secretome profiling of primary human skeletal muscle cells. Biochemica et Biophysica Acta (BBA) - Proteins and Proteomics 2014. 1844(5):1011-1249	Bortoluzzi et al. Computational reconstruction of the human skeletal muscle secretome. Proteins 2006. 62(3): 776-1023	Pourteymour et al. Global mRNA sequencing of human skeletal muscle: Search for novel exercise-regulated myokines. Molecular Metabolism. 2017 6(4): 352-552	Le Bihan et al. In-depth analysis of the secretome identifies three major independent secretory pathways in differentiating human myoblasts. Journal of Proteomics 2012. 77: 344-598
	Pro-epidermal growth factor	Le Bihan et al. In-depth analysis of the secretome identifies three major independent secretory pathways in differentiating human myoblasts. Journal of Proteomics 2012. 77: 344-366
	profilin-2	Hartwig et al. Secretome profiling of primary human skeletal muscle cells. Biochemica et Biophysica Acta (BBA) - Proteins and Proteomics 2014. 1844(5):1011-1191
	proheparin-binding EGF-like growth factor	Raschke et al. Identification and Validation of Novel Contraction Regulated Myokines Released from Primary Human Skeletal Muscle Cells. Plos One 2013. 8(4): e62088
	Proline arginine-rich end leucine-rich repeat protein ; prolargin; 55 kDa leucine-rich repeat protein of articular cartilage	Bortoluzzi et al. Computational reconstruction of the human skeletal muscle secretome. Proteins 2006. 62(3): 776-1030
	Proline rich 3; salivary proline-rich protein	Bortoluzzi et al. Computational reconstruction of the human skeletal muscle secretome. Proteins 2006. 62(3): 776-1066
	Proline-rich protein BstNI subfamily 1 isoform 1 ; salivary proline-rich protein; salivary protein Pe: parotid middle band protein; BstNI type basic salivary proline-rich protein 1	Bortoluzzi et al. Computational reconstruction of the human skeletal muscle secretome. Proteins 2006. 62(3): 776-1028
	Proline-rich protein BstNI subfamily 3 ; Proline-rich protein BstNI, subfamily-3; G1 parotid salivary glycoprotein; BstNI type basic salivary proline-rich protein 3	Bortoluzzi et al. Computational reconstruction of the human skeletal muscle secretome. Proteins 2006. 62(3): 776-1029
	Proline-rich protein HaeIII subfamily 2; parotid proline-rich protein; acidic salivary proline-rich protein, HaeIII type, 2	Bortoluzzi et al. Computational reconstruction of the human skeletal muscle secretome. Proteins 2006. 62(3): 776-1031
	prolow-density lipoprotein receptor-related protein 1	Hartwig et al. Secretome profiling of primary human skeletal muscle cells. Biochemica et Biophysica Acta (BBA) - Proteins and Proteomics 2014. 1844(5):1011-1253
	Proprotein convertase subtilisin/kexin type 9	Le Bihan et al. In-depth analysis of the secretome identifies three major independent secretory pathways in differentiating human myoblasts. Journal of Proteomics 2012. 77: 344-497
	Prosaposin	Bortoluzzi et al. Computational reconstruction of the human skeletal muscle secretome. Proteins 2006. 62(3): 776-1034
PTGIR	prostaglandin I2 (prostacyclin) receptor (IP)	Pourteymour et al. Global mRNA sequencing of human skeletal muscle: Search for novel exercise-regulated myokines. Molecular Metabolism. 2017 6(4): 352-615
PTGS2	prostaglandin-endoperoxide synthase 2	Pourteymour et al. Global mRNA sequencing of human skeletal muscle: Search for novel exercise-regulated myokines. Molecular Metabolism. 2017 6(4): 352-464
	prostaglandin-H2 D-isomerase	Hartwig et al. Secretome profiling of primary human skeletal muscle cells. Biochemica et Biophysica Acta (BBA) - Proteins and Proteomics 2014. 1844(5):1011-1201	Le Bihan et al. In-depth analysis of the secretome identifies three major independent secretory pathways in differentiating human myoblasts. Journal of Proteomics 2012. 77: 344-391
	Prostate specific antigen isoform 1 preproprotein	Bortoluzzi et al. Computational reconstruction of the human skeletal muscle secretome. Proteins 2006. 62(3): 776-957
	Prostatic acid phosphatase	Bortoluzzi et al. Computational reconstruction of the human skeletal muscle secretome. Proteins 2006. 62(3): 776-795
	Protease-associated domain-containing protein of 21 kDa	Le Bihan et al. In-depth analysis of the secretome identifies three major independent secretory pathways in differentiating human myoblasts. Journal of Proteomics 2012. 77: 344-597
	proteasome subunit beta type-4	Hartwig et al. Secretome profiling of primary human skeletal muscle cells. Biochemica et Biophysica Acta (BBA) - Proteins and Proteomics 2014. 1844(5):1011-1172
	proteasome subunit beta type-5	Hartwig et al. Secretome profiling of primary human skeletal muscle cells. Biochemica et Biophysica Acta (BBA) - Proteins and Proteomics 2014. 1844(5):1011-1174
	proteasome subunit beta type-6	Hartwig et al. Secretome profiling of primary human skeletal muscle cells. Biochemica et Biophysica Acta (BBA) - Proteins and Proteomics 2014. 1844(5):1011-1173
	Protein ARMET	Le Bihan et al. In-depth analysis of the secretome identifies three major independent secretory pathways in differentiating human myoblasts. Journal of Proteomics 2012. 77: 344-559
	protein disulfide-isomerase	Hartwig et al. Secretome profiling of primary human skeletal muscle cells. Biochemica et Biophysica Acta (BBA) - Proteins and Proteomics 2014. 1844(5):1011-1083
	protein disulfide-isomerase A3	Hartwig et al. Secretome profiling of primary human skeletal muscle cells. Biochemica et Biophysica Acta (BBA) - Proteins and Proteomics 2014. 1844(5):1011-1184
	protein disulfide-isomerase A4	Hartwig et al. Secretome profiling of primary human skeletal muscle cells. Biochemica et Biophysica Acta (BBA) - Proteins and Proteomics 2014. 1844(5):1011-1127
	protein disulfide-isomerase A6	Hartwig et al. Secretome profiling of primary human skeletal muscle cells. Biochemica et Biophysica Acta (BBA) - Proteins and Proteomics 2014. 1844(5):1011-1272
	protein FAM3C	Hartwig et al. Secretome profiling of primary human skeletal muscle cells. Biochemica et Biophysica Acta (BBA) - Proteins and Proteomics 2014. 1844(5):1011-1298
	Protein FAM3C	Le Bihan et al. In-depth analysis of the secretome identifies three major independent secretory pathways in differentiating human myoblasts. Journal of Proteomics 2012. 77: 344-573
	Protein HEG homolog 1	Le Bihan et al. In-depth analysis of the secretome identifies three major independent secretory pathways in differentiating human myoblasts. Journal of Proteomics 2012. 77: 344-579
	Protein jagged-1	Le Bihan et al. In-depth analysis of the secretome identifies three major independent secretory pathways in differentiating human myoblasts. Journal of Proteomics 2012. 77: 344-409
	Protein KIAA1199	Le Bihan et al. In-depth analysis of the secretome identifies three major independent secretory pathways in differentiating human myoblasts. Journal of Proteomics 2012. 77: 344-582
	protein S100 A4	Hartwig et al. Secretome profiling of primary human skeletal muscle cells. Biochemica et Biophysica Acta (BBA) - Proteins and Proteomics 2014. 1844(5):1011-1169
	protein S100-A11	Hartwig et al. Secretome profiling of primary human skeletal muscle cells. Biochemica et Biophysica Acta (BBA) - Proteins and Proteomics 2014. 1844(5):1011-1188
	protein S100-A16	Hartwig et al. Secretome profiling of primary human skeletal muscle cells. Biochemica et Biophysica Acta (BBA) - Proteins and Proteomics 2014. 1844(5):1011-1307
	protein S100-A6	Hartwig et al. Secretome profiling of primary human skeletal muscle cells. Biochemica et Biophysica Acta (BBA) - Proteins and Proteomics 2014. 1844(5):1011-1076
	protein SEC13 homolog	Hartwig et al. Secretome profiling of primary human skeletal muscle cells. Biochemica et Biophysica Acta (BBA) - Proteins and Proteomics 2014. 1844(5):1011-1224
PTPRN2	protein tyrosine phosphatase, receptor type N2	Pourteymour et al. Global mRNA sequencing of human skeletal muscle: Search for novel exercise-regulated myokines. Molecular Metabolism. 2017 6(4): 352-783
	Protein-lysine 6-oxidase	Le Bihan et al. In-depth analysis of the secretome identifies three major independent secretory pathways in differentiating human myoblasts. Journal of Proteomics 2012. 77: 344-384
PRG4	proteoglycan 4	Pourteymour et al. Global mRNA sequencing of human skeletal muscle: Search for novel exercise-regulated myokines. Molecular Metabolism. 2017 6(4): 352-644	Hartwig et al. Secretome profiling of primary human skeletal muscle cells. Biochemica et Biophysica Acta (BBA) - Proteins and Proteomics 2014. 1844(5):1011-1301
	Prothyroliberin	Le Bihan et al. In-depth analysis of the secretome identifies three major independent secretory pathways in differentiating human myoblasts. Journal of Proteomics 2012. 77: 344-554
	puromycin-sensitive aminopeptidase	Hartwig et al. Secretome profiling of primary human skeletal muscle cells. Biochemica et Biophysica Acta (BBA) - Proteins and Proteomics 2014. 1844(5):1011-1225
	Putative nucleoside diphosphate kinase	Hartwig et al. Secretome profiling of primary human skeletal muscle cells. Biochemica et Biophysica Acta (BBA) - Proteins and Proteomics 2014. 1844(5):1011-1036
	Putative phospholipase B-like 2	Le Bihan et al. In-depth analysis of the secretome identifies three major independent secretory pathways in differentiating human myoblasts. Journal of Proteomics 2012. 77: 344-595
	putative quinone oxidoreductase	Hartwig et al. Secretome profiling of primary human skeletal muscle cells. Biochemica et Biophysica Acta (BBA) - Proteins and Proteomics 2014. 1844(5):1011-1287
	Putative secreted protein ZSIG11	Bortoluzzi et al. Computational reconstruction of the human skeletal muscle secretome. Proteins 2006. 62(3): 776-1079
	Pyridoxal kinase	Hartwig et al. Secretome profiling of primary human skeletal muscle cells. Biochemica et Biophysica Acta (BBA) - Proteins and Proteomics 2014. 1844(5):1011-1024
	quinolinic acid	Rai and Demontis Systemic Nutrient and Stress Signaling via Myokines and Myometabolites. Annual Review of Physiology 2016. 78:85-108
	ras suppressor protein 1	Hartwig et al. Secretome profiling of primary human skeletal muscle cells. Biochemica et Biophysica Acta (BBA) - Proteins and Proteomics 2014. 1844(5):1011-1277
	RBP4 gene product	Bortoluzzi et al. Computational reconstruction of the human skeletal muscle secretome. Proteins 2006. 62(3): 776-1037
REEP2	receptor accessory protein 2	Pourteymour et al. Global mRNA sequencing of human skeletal muscle: Search for novel exercise-regulated myokines. Molecular Metabolism. 2017 6(4): 352-758
	Reelin isoform a	Bortoluzzi et al. Computational reconstruction of the human skeletal muscle secretome. Proteins 2006. 62(3): 776-1038
RANTES	regulated on activation, normal T cell expressed and secreted	Le Bihan et al. In-depth analysis of the secretome identifies three major independent secretory pathways in differentiating human myoblasts. Journal of Proteomics 2012. 77: 344-361
RELT	RELT tumor necrosis factor receptor	Pourteymour et al. Global mRNA sequencing of human skeletal muscle: Search for novel exercise-regulated myokines. Molecular Metabolism. 2017 6(4): 352-410
	reticulocalbin-1	Hartwig et al. Secretome profiling of primary human skeletal muscle cells. Biochemica et Biophysica Acta (BBA) - Proteins and Proteomics 2014. 1844(5):1011-1275
	reticulocalbin-3	Hartwig et al. Secretome profiling of primary human skeletal muscle cells. Biochemica et Biophysica Acta (BBA) - Proteins and Proteomics 2014. 1844(5):1011-1306
	Retinal dehydrogenase 1	Hartwig et al. Secretome profiling of primary human skeletal muscle cells. Biochemica et Biophysica Acta (BBA) - Proteins and Proteomics 2014. 1844(5):1011-1055
	Retinoic acid receptor responder (tazarotene induced) 2	Bortoluzzi et al. Computational reconstruction of the human skeletal muscle secretome. Proteins 2006. 62(3): 776-1036
RARRES1	retinoic acid receptor responder protein 1	Hartwig et al. Secretome profiling of primary human skeletal muscle cells. Biochemica et Biophysica Acta (BBA) - Proteins and Proteomics 2014. 1844(5):1011-1211
RARRES2	retinoic acid receptor responder protein 2	Hartwig et al. Secretome profiling of primary human skeletal muscle cells. Biochemica et Biophysica Acta (BBA) - Proteins and Proteomics 2014. 1844(5):1011-1312	Le Bihan et al. In-depth analysis of the secretome identifies three major independent secretory pathways in differentiating human myoblasts. Journal of Proteomics 2012. 77: 344-501
	Retinoid-inducibleSerineCarboxypeptidase	Le Bihan et al. In-depth analysis of the secretome identifies three major independent secretory pathways in differentiating human myoblasts. Journal of Proteomics 2012. 77: 344-604
	RGM domain family member B	Le Bihan et al. In-depth analysis of the secretome identifies three major independent secretory pathways in differentiating human myoblasts. Journal of Proteomics 2012. 77: 344-546
	RGM domain family, member A; repulsive guidance molecule A	Bortoluzzi et al. Computational reconstruction of the human skeletal muscle secretome. Proteins 2006. 62(3): 776-1040
	Ribonuclease 4	Le Bihan et al. In-depth analysis of the secretome identifies three major independent secretory pathways in differentiating human myoblasts. Journal of Proteomics 2012. 77: 344-602
	ribonuclease inhibitor	Hartwig et al. Secretome profiling of primary human skeletal muscle cells. Biochemica et Biophysica Acta (BBA) - Proteins and Proteomics 2014. 1844(5):1011-1125
	Ribonuclease T2	Le Bihan et al. In-depth analysis of the secretome identifies three major independent secretory pathways in differentiating human myoblasts. Journal of Proteomics 2012. 77: 344-603
	Ribonuclease, RNase A family, 4	Bortoluzzi et al. Computational reconstruction of the human skeletal muscle secretome. Proteins 2006. 62(3): 776-1042
RNF24	ring finger protein 24	Pourteymour et al. Global mRNA sequencing of human skeletal muscle: Search for novel exercise-regulated myokines. Molecular Metabolism. 2017 6(4): 352-562
RNF43	ring finger protein 43	Pourteymour et al. Global mRNA sequencing of human skeletal muscle: Search for novel exercise-regulated myokines. Molecular Metabolism. 2017 6(4): 352-735
S100A6	S100 calcium binding protein A6	Hittel et al. Increased secretion and expression of myostatin in skeletal muscle from extremely obese women. Diabetes 2009. 58(1):30-38
S100A8	S100 calcium binding protein A8	Pourteymour et al. Global mRNA sequencing of human skeletal muscle: Search for novel exercise-regulated myokines. Molecular Metabolism. 2017 6(4): 352-405	Catoire et al. Identification of human exercise-induced myokines using secretome analysis. Physiological Genomics of Exercise in Health and Disease 2014. 46(7): 256-292
S100A9	S100 calcium binding protein A9	Pourteymour et al. Global mRNA sequencing of human skeletal muscle: Search for novel exercise-regulated myokines. Molecular Metabolism. 2017 6(4): 352-686
	Salivary acidic proline-rich phosphoprotein 1	Norheim et al. Proteomic identification of secreted proteins from human skeletal muscle cells and expression in response to strength training. Endocrinology and Metabolism 2011. 301(5): E1013-E1048
	Salivary acidic proline-rich phosphoprotein 2	Norheim et al. Proteomic identification of secreted proteins from human skeletal muscle cells and expression in response to strength training. Endocrinology and Metabolism 2011. 301(5): E1013-E1049
SEC16B	SEC16 homolog B, endoplasmic reticulum export factor	Pourteymour et al. Global mRNA sequencing of human skeletal muscle: Search for novel exercise-regulated myokines. Molecular Metabolism. 2017 6(4): 352-741
	secernin-1	Hartwig et al. Secretome profiling of primary human skeletal muscle cells. Biochemica et Biophysica Acta (BBA) - Proteins and Proteomics 2014. 1844(5):1011-1257
	Secretad protein of unknown function	Bortoluzzi et al. Computational reconstruction of the human skeletal muscle secretome. Proteins 2006. 62(3): 776-1047
SECTM1	secreted and transmembrane 1	Pourteymour et al. Global mRNA sequencing of human skeletal muscle: Search for novel exercise-regulated myokines. Molecular Metabolism. 2017 6(4): 352-404	Le Bihan et al. In-depth analysis of the secretome identifies three major independent secretory pathways in differentiating human myoblasts. Journal of Proteomics 2012. 77: 344-606
	Secreted apoptosis-related protein 2	Bortoluzzi et al. Computational reconstruction of the human skeletal muscle secretome. Proteins 2006. 62(3): 776-1061
SFRP4	secreted frizzled related protein 4	Hartwig et al. Secretome profiling of primary human skeletal muscle cells. Biochemica et Biophysica Acta (BBA) - Proteins and Proteomics 2014. 1844(5):1011-1290	Pourteymour et al. Global mRNA sequencing of human skeletal muscle: Search for novel exercise-regulated myokines. Molecular Metabolism. 2017 6(4): 352-856
SFRP5	secreted frizzled related protein 5	Pourteymour et al. Global mRNA sequencing of human skeletal muscle: Search for novel exercise-regulated myokines. Molecular Metabolism. 2017 6(4): 352-581
SFRP1	secreted frizzled-related protein 1	Pourteymour et al. Global mRNA sequencing of human skeletal muscle: Search for novel exercise-regulated myokines. Molecular Metabolism. 2017 6(4): 352-662
SFRP2	secreted frizzled-related protein 2	Pourteymour et al. Global mRNA sequencing of human skeletal muscle: Search for novel exercise-regulated myokines. Molecular Metabolism. 2017 6(4): 352-654
SFRP2	secreted frizzled-related protein 2	Pourteymour et al. Global mRNA sequencing of human skeletal muscle: Search for novel exercise-regulated myokines. Molecular Metabolism. 2017 6(4): 352-833
SPARC	secreted protein acid and rich in cystein	Scheler et al. Cytokine response of primary human myotubes in an in vitro exercise model. American Journal of Physiology Cell Physiology 2013. 305(8): C877-C902	Norheim et al. Proteomic identification of secreted proteins from human skeletal muscle cells and expression in response to strength training. Endocrinology and Metabolism 2011. 301(5): E1013-E1021	Pourteymour et al. Global mRNA sequencing of human skeletal muscle: Search for novel exercise-regulated myokines. Molecular Metabolism. 2017 6(4): 352-860	Bortoluzzi et al. Computational reconstruction of the human skeletal muscle secretome. Proteins 2006. 62(3): 776-1067	Hittel et al. Increased secretion and expression of myostatin in skeletal muscle from extremely obese women. Diabetes 2009. 58(1):30-38
SCT	secretin	Pourteymour et al. Global mRNA sequencing of human skeletal muscle: Search for novel exercise-regulated myokines. Molecular Metabolism. 2017 6(4): 352-765
	Secretogranin III	Bortoluzzi et al. Computational reconstruction of the human skeletal muscle secretome. Proteins 2006. 62(3): 776-1046
	secretogranin-2	Hartwig et al. Secretome profiling of primary human skeletal muscle cells. Biochemica et Biophysica Acta (BBA) - Proteins and Proteomics 2014. 1844(5):1011-1123
SLPI	secretory leukocyte peptidase inhibitor	Pourteymour et al. Global mRNA sequencing of human skeletal muscle: Search for novel exercise-regulated myokines. Molecular Metabolism. 2017 6(4): 352-663
	Selenoprotein N, 1; muscular dystrophy with rigid spine 1; rigid spine muscular dystrophy 1	Bortoluzzi et al. Computational reconstruction of the human skeletal muscle secretome. Proteins 2006. 62(3): 776-1053
	Selenoprotein O	Bortoluzzi et al. Computational reconstruction of the human skeletal muscle secretome. Proteins 2006. 62(3): 776-1050
	Selenoprotein P	Bortoluzzi et al. Computational reconstruction of the human skeletal muscle secretome. Proteins 2006. 62(3): 776-1054
SEMA3F	sema domain, immunoglobulin domain (Ig), short basic domain, 3F	Catoire et al. Identification of human exercise-induced myokines using secretome analysis. Physiological Genomics of Exercise in Health and Disease 2014. 46(7): 256-268	Pourteymour et al. Global mRNA sequencing of human skeletal muscle: Search for novel exercise-regulated myokines. Molecular Metabolism. 2017 6(4): 352-423
	Semaphorin 3C	Bortoluzzi et al. Computational reconstruction of the human skeletal muscle secretome. Proteins 2006. 62(3): 776-1051
SEMA3G	Semaphorin 3G	Pourteymour et al. Global mRNA sequencing of human skeletal muscle: Search for novel exercise-regulated myokines. Molecular Metabolism. 2017 6(4): 352-648
SEMA4C	semaphorin 4C	Pourteymour et al. Global mRNA sequencing of human skeletal muscle: Search for novel exercise-regulated myokines. Molecular Metabolism. 2017 6(4): 352-395
SEMA4G	semaphorin 4G	Pourteymour et al. Global mRNA sequencing of human skeletal muscle: Search for novel exercise-regulated myokines. Molecular Metabolism. 2017 6(4): 352-596
SEMA5A	semaphorin 5A	Pourteymour et al. Global mRNA sequencing of human skeletal muscle: Search for novel exercise-regulated myokines. Molecular Metabolism. 2017 6(4): 352-785
SEMA6D	semaphorin 6D	Pourteymour et al. Global mRNA sequencing of human skeletal muscle: Search for novel exercise-regulated myokines. Molecular Metabolism. 2017 6(4): 352-576
SEMA7A	semaphorin 7A	Pourteymour et al. Global mRNA sequencing of human skeletal muscle: Search for novel exercise-regulated myokines. Molecular Metabolism. 2017 6(4): 352-531
	semaphorin E	Bortoluzzi et al. Computational reconstruction of the human skeletal muscle secretome. Proteins 2006. 62(3): 776-1051
	Semaphorin Y; sema domain, transmembrane domain (TM), and cytoplasmic domain, 6C	Bortoluzzi et al. Computational reconstruction of the human skeletal muscle secretome. Proteins 2006. 62(3): 776-1052
	Semaphorin-3C	Le Bihan et al. In-depth analysis of the secretome identifies three major independent secretory pathways in differentiating human myoblasts. Journal of Proteomics 2012. 77: 344-548
	Semaphorin-7A	Le Bihan et al. In-depth analysis of the secretome identifies three major independent secretory pathways in differentiating human myoblasts. Journal of Proteomics 2012. 77: 344-549
SRGN	serglycin	Pourteymour et al. Global mRNA sequencing of human skeletal muscle: Search for novel exercise-regulated myokines. Molecular Metabolism. 2017 6(4): 352-407	Le Bihan et al. In-depth analysis of the secretome identifies three major independent secretory pathways in differentiating human myoblasts. Journal of Proteomics 2012. 77: 344-552
	Serine (or cysteine) proteinase inhibitor, clade A (alpha-1 antiproteinase, antitrypsin), member 1; Protease inhibitor (alpha-1-antitrypsin); protease inhibitor 1 (anti-elastase), alpha-1-antitrypsin	Bortoluzzi et al. Computational reconstruction of the human skeletal muscle secretome. Proteins 2006. 62(3): 776-1056
	Serine (or cysteine) proteinase inhibitor, clade F (alpha-2 antiplasmin, pigment epithelium derived factor), member 1: pigment epithelium-derived factor	Bortoluzzi et al. Computational reconstruction of the human skeletal muscle secretome. Proteins 2006. 62(3): 776-1058
	Serine carboxypeptidase 1 protein	Bortoluzzi et al. Computational reconstruction of the human skeletal muscle secretome. Proteins 2006. 62(3): 776-1048
SPINK5	serine peptidase inhibitor, Kazal type 5	Pourteymour et al. Global mRNA sequencing of human skeletal muscle: Search for novel exercise-regulated myokines. Molecular Metabolism. 2017 6(4): 352-748
PRSS42	Serine protease	Bortoluzzi et al. Computational reconstruction of the human skeletal muscle secretome. Proteins 2006. 62(3): 776-1033	Pourteymour et al. Global mRNA sequencing of human skeletal muscle: Search for novel exercise-regulated myokines. Molecular Metabolism. 2017 6(4): 352-424
	Serine protease 23	Le Bihan et al. In-depth analysis of the secretome identifies three major independent secretory pathways in differentiating human myoblasts. Journal of Proteomics 2012. 77: 344-599
	serine protease HTRA1	Hartwig et al. Secretome profiling of primary human skeletal muscle cells. Biochemica et Biophysica Acta (BBA) - Proteins and Proteomics 2014. 1844(5):1011-1300	Le Bihan et al. In-depth analysis of the secretome identifies three major independent secretory pathways in differentiating human myoblasts. Journal of Proteomics 2012. 77: 344-527
	serine/threonine-protein phosphatase 2A 65 kDa regulatory subunit A alpha isoform	Hartwig et al. Secretome profiling of primary human skeletal muscle cells. Biochemica et Biophysica Acta (BBA) - Proteins and Proteomics 2014. 1844(5):1011-1185
SERPINH1	serpin H1	Pourteymour et al. Global mRNA sequencing of human skeletal muscle: Search for novel exercise-regulated myokines. Molecular Metabolism. 2017 6(4): 352-390
SERPINA1	serpin peptidase inhibitor 1	Pourteymour et al. Global mRNA sequencing of human skeletal muscle: Search for novel exercise-regulated myokines. Molecular Metabolism. 2017 6(4): 352-508
SERPINF2	serpin peptidase inhibitor 2	Pourteymour et al. Global mRNA sequencing of human skeletal muscle: Search for novel exercise-regulated myokines. Molecular Metabolism. 2017 6(4): 352-695
SERPINA3	serpin peptidase inhibitor 3	Pourteymour et al. Global mRNA sequencing of human skeletal muscle: Search for novel exercise-regulated myokines. Molecular Metabolism. 2017 6(4): 352-499
	serum albumin	Hartwig et al. Secretome profiling of primary human skeletal muscle cells. Biochemica et Biophysica Acta (BBA) - Proteins and Proteomics 2014. 1844(5):1011-1029
SAA1	serum amyloid A1	Pourteymour et al. Global mRNA sequencing of human skeletal muscle: Search for novel exercise-regulated myokines. Molecular Metabolism. 2017 6(4): 352-399	Bortoluzzi et al. Computational reconstruction of the human skeletal muscle secretome. Proteins 2006. 62(3): 776-1045
SAA2	serum amyloid A2	Pourteymour et al. Global mRNA sequencing of human skeletal muscle: Search for novel exercise-regulated myokines. Molecular Metabolism. 2017 6(4): 352-402
	sestrin	Kwon et al. Exercise-induced myokines can explain the importance of Physical Activity in the Elderly: an overview. Healthcare (Basel) 2020. 8(4):378
	SET07 protein	Bortoluzzi et al. Computational reconstruction of the human skeletal muscle secretome. Proteins 2006. 62(3): 776-1060
	S-formylglutathione hydrolase	Hartwig et al. Secretome profiling of primary human skeletal muscle cells. Biochemica et Biophysica Acta (BBA) - Proteins and Proteomics 2014. 1844(5):1011-1114
	SH3 domain-binding glutamic acid-rich-like protein	Hartwig et al. Secretome profiling of primary human skeletal muscle cells. Biochemica et Biophysica Acta (BBA) - Proteins and Proteomics 2014. 1844(5):1011-1042
	sialate O-acetylesterase	Hartwig et al. Secretome profiling of primary human skeletal muscle cells. Biochemica et Biophysica Acta (BBA) - Proteins and Proteomics 2014. 1844(5):1011-1318
SIGLEC1	sialic acid binding Ig like lectin 1	Pourteymour et al. Global mRNA sequencing of human skeletal muscle: Search for novel exercise-regulated myokines. Molecular Metabolism. 2017 6(4): 352-595
	sialic acid-binding Ig-like lectin 9	Raschke et al. Identification and Validation of Novel Contraction Regulated Myokines Released from Primary Human Skeletal Muscle Cells. Plos One 2013. 8(4): e62090
	Similar to common salivary protein 1	Bortoluzzi et al. Computational reconstruction of the human skeletal muscle secretome. Proteins 2006. 62(3): 776-970
	single-stranded DNA-binding protein	Hartwig et al. Secretome profiling of primary human skeletal muscle cells. Biochemica et Biophysica Acta (BBA) - Proteins and Proteomics 2014. 1844(5):1011-1251
	Slit homolog 2	Bortoluzzi et al. Computational reconstruction of the human skeletal muscle secretome. Proteins 2006. 62(3): 776-1063
	Slit homolog 3; slit2	Bortoluzzi et al. Computational reconstruction of the human skeletal muscle secretome. Proteins 2006. 62(3): 776-1064
	Small EDRK-rich factor 2	Bortoluzzi et al. Computational reconstruction of the human skeletal muscle secretome. Proteins 2006. 62(3): 776-1055
	Small inducible cytokine A2	Bortoluzzi et al. Computational reconstruction of the human skeletal muscle secretome. Proteins 2006. 62(3): 776-838
	Smhs2 homolog	Bortoluzzi et al. Computational reconstruction of the human skeletal muscle secretome. Proteins 2006. 62(3): 776-893
	Soluble calcium-activated nucleotidase 1	Le Bihan et al. In-depth analysis of the secretome identifies three major independent secretory pathways in differentiating human myoblasts. Journal of Proteomics 2012. 77: 344-517
SLC39A14	solute carrier family 39 member 14	Pourteymour et al. Global mRNA sequencing of human skeletal muscle: Search for novel exercise-regulated myokines. Molecular Metabolism. 2017 6(4): 352-441
SLC45A4	solute carrier family 45 member 4	Pourteymour et al. Global mRNA sequencing of human skeletal muscle: Search for novel exercise-regulated myokines. Molecular Metabolism. 2017 6(4): 352-660
SLC6A8	solute carrier family 6 member 8	Pourteymour et al. Global mRNA sequencing of human skeletal muscle: Search for novel exercise-regulated myokines. Molecular Metabolism. 2017 6(4): 352-661
	somatomedin C	Bortoluzzi et al. Computational reconstruction of the human skeletal muscle secretome. Proteins 2006. 62(3): 776-940
	somatotropin	Raschke et al. Identification and Validation of Novel Contraction Regulated Myokines Released from Primary Human Skeletal Muscle Cells. Plos One 2013. 8(4): e62091
	sorcin	Hartwig et al. Secretome profiling of primary human skeletal muscle cells. Biochemica et Biophysica Acta (BBA) - Proteins and Proteomics 2014. 1844(5):1011-1186
	SPARC	Hartwig et al. Secretome profiling of primary human skeletal muscle cells. Biochemica et Biophysica Acta (BBA) - Proteins and Proteomics 2014. 1844(5):1011-1104	Le Bihan et al. In-depth analysis of the secretome identifies three major independent secretory pathways in differentiating human myoblasts. Journal of Proteomics 2012. 77: 344-393	Bortoluzzi et al. Computational reconstruction of the human skeletal muscle secretome. Proteins 2006. 62(3): 776-1071
	Spermatogenesis associated 11	Bortoluzzi et al. Computational reconstruction of the human skeletal muscle secretome. Proteins 2006. 62(3): 776-1069
	spermatogenesis cell proliferation related protein	Bortoluzzi et al. Computational reconstruction of the human skeletal muscle secretome. Proteins 2006. 62(3): 776-1069
	sphingolipid activator protein-1	Bortoluzzi et al. Computational reconstruction of the human skeletal muscle secretome. Proteins 2006. 62(3): 776-1034
SMPDL3A	sphingomyelin phosphodiesterase, acid-like 3A	Pourteymour et al. Global mRNA sequencing of human skeletal muscle: Search for novel exercise-regulated myokines. Molecular Metabolism. 2017 6(4): 352-444	Catoire et al. Identification of human exercise-induced myokines using secretome analysis. Physiological Genomics of Exercise in Health and Disease 2014. 46(7): 256-279
	spliceosome RNA helicase DDX39B	Hartwig et al. Secretome profiling of primary human skeletal muscle cells. Biochemica et Biophysica Acta (BBA) - Proteins and Proteomics 2014. 1844(5):1011-1264
	spondin-2	Hartwig et al. Secretome profiling of primary human skeletal muscle cells. Biochemica et Biophysica Acta (BBA) - Proteins and Proteomics 2014. 1844(5):1011-1314
ST3GAL1	ST3 beta-galactoside alpha-2,3-sialyltransferase 1	Pourteymour et al. Global mRNA sequencing of human skeletal muscle: Search for novel exercise-regulated myokines. Molecular Metabolism. 2017 6(4): 352-675
ST6GAL1	ST6 beta-galactoside alpha-2,6-sialyltransferase 1	Pourteymour et al. Global mRNA sequencing of human skeletal muscle: Search for novel exercise-regulated myokines. Molecular Metabolism. 2017 6(4): 352-732
ST6GALNAC1	ST6 N-acetylgalactosaminide alpha-2,6-sialyltransferase 1	Pourteymour et al. Global mRNA sequencing of human skeletal muscle: Search for novel exercise-regulated myokines. Molecular Metabolism. 2017 6(4): 352-574
ST8SIA2	ST8 alpha-N-acetyl-neuraminide alpha-2,8-sialyltransferase 2	Pourteymour et al. Global mRNA sequencing of human skeletal muscle: Search for novel exercise-regulated myokines. Molecular Metabolism. 2017 6(4): 352-851
STC1	stanniocalcin 1	Pourteymour et al. Global mRNA sequencing of human skeletal muscle: Search for novel exercise-regulated myokines. Molecular Metabolism. 2017 6(4): 352-377	Bortoluzzi et al. Computational reconstruction of the human skeletal muscle secretome. Proteins 2006. 62(3): 776-1074
STC2	stanniocalcin 2	Pourteymour et al. Global mRNA sequencing of human skeletal muscle: Search for novel exercise-regulated myokines. Molecular Metabolism. 2017 6(4): 352-682	Bortoluzzi et al. Computational reconstruction of the human skeletal muscle secretome. Proteins 2006. 62(3): 776-1075	Hartwig et al. Secretome profiling of primary human skeletal muscle cells. Biochemica et Biophysica Acta (BBA) - Proteins and Proteomics 2014. 1844(5):1011-1045	Le Bihan et al. In-depth analysis of the secretome identifies three major independent secretory pathways in differentiating human myoblasts. Journal of Proteomics 2012. 77: 344-607
	stanniocalcin related protein	Bortoluzzi et al. Computational reconstruction of the human skeletal muscle secretome. Proteins 2006. 62(3): 776-1075
	Statherin	Bortoluzzi et al. Computational reconstruction of the human skeletal muscle secretome. Proteins 2006. 62(3): 776-1073
	stathmin	Hartwig et al. Secretome profiling of primary human skeletal muscle cells. Biochemica et Biophysica Acta (BBA) - Proteins and Proteomics 2014. 1844(5):1011-1146
	stress-70 protein	Hartwig et al. Secretome profiling of primary human skeletal muscle cells. Biochemica et Biophysica Acta (BBA) - Proteins and Proteomics 2014. 1844(5):1011-1198
SDF-1	Stromal cell-derived factor 1	Le Bihan et al. In-depth analysis of the secretome identifies three major independent secretory pathways in differentiating human myoblasts. Journal of Proteomics 2012. 77: 344-403
	Sulfatase 1	Bortoluzzi et al. Computational reconstruction of the human skeletal muscle secretome. Proteins 2006. 62(3): 776-1076
	Sulfatase modifying factor 2	Bortoluzzi et al. Computational reconstruction of the human skeletal muscle secretome. Proteins 2006. 62(3): 776-1077
	sulfhydryl oxidase 1	Hartwig et al. Secretome profiling of primary human skeletal muscle cells. Biochemica et Biophysica Acta (BBA) - Proteins and Proteomics 2014. 1844(5):1011-1019	Le Bihan et al. In-depth analysis of the secretome identifies three major independent secretory pathways in differentiating human myoblasts. Journal of Proteomics 2012. 77: 344-545
	Sulfhydryl oxidase 2	Le Bihan et al. In-depth analysis of the secretome identifies three major independent secretory pathways in differentiating human myoblasts. Journal of Proteomics 2012. 77: 344-601
	superoxide dismutase	Hartwig et al. Secretome profiling of primary human skeletal muscle cells. Biochemica et Biophysica Acta (BBA) - Proteins and Proteomics 2014. 1844(5):1011-1033	Le Bihan et al. In-depth analysis of the secretome identifies three major independent secretory pathways in differentiating human myoblasts. Journal of Proteomics 2012. 77: 344-413
SRPX	sushi repeat containing protein	Hartwig et al. Secretome profiling of primary human skeletal muscle cells. Biochemica et Biophysica Acta (BBA) - Proteins and Proteomics 2014. 1844(5):1011-1243	Le Bihan et al. In-depth analysis of the secretome identifies three major independent secretory pathways in differentiating human myoblasts. Journal of Proteomics 2012. 77: 344-553
SRPX2	Sushi repeat-containing protein 2	Hartwig et al. Secretome profiling of primary human skeletal muscle cells. Biochemica et Biophysica Acta (BBA) - Proteins and Proteomics 2014. 1844(5):1011-1039
	Sushi-repeat protein	Bortoluzzi et al. Computational reconstruction of the human skeletal muscle secretome. Proteins 2006. 62(3): 776-1072
	SYAP1 protein	Bortoluzzi et al. Computational reconstruction of the human skeletal muscle secretome. Proteins 2006. 62(3): 776-1078
SDC4	syndecan 4	Pourteymour et al. Global mRNA sequencing of human skeletal muscle: Search for novel exercise-regulated myokines. Molecular Metabolism. 2017 6(4): 352-418	Catoire et al. Identification of human exercise-induced myokines using secretome analysis. Physiological Genomics of Exercise in Health and Disease 2014. 46(7): 256-286
SNCA	synuclein, alpha	Catoire et al. Identification of human exercise-induced myokines using secretome analysis. Physiological Genomics of Exercise in Health and Disease 2014. 46(7): 256-294
	target of Nesh-SH3	Hartwig et al. Secretome profiling of primary human skeletal muscle cells. Biochemica et Biophysica Acta (BBA) - Proteins and Proteomics 2014. 1844(5):1011-1293
	T-complex protein 1 subunit theta	Hartwig et al. Secretome profiling of primary human skeletal muscle cells. Biochemica et Biophysica Acta (BBA) - Proteins and Proteomics 2014. 1844(5):1011-1214
TEK	TEK tyrosine kinase, endothelial	Pourteymour et al. Global mRNA sequencing of human skeletal muscle: Search for novel exercise-regulated myokines. Molecular Metabolism. 2017 6(4): 352-657
	Tenascin	Le Bihan et al. In-depth analysis of the secretome identifies three major independent secretory pathways in differentiating human myoblasts. Journal of Proteomics 2012. 77: 344-509
TNC	tenascin C	Pourteymour et al. Global mRNA sequencing of human skeletal muscle: Search for novel exercise-regulated myokines. Molecular Metabolism. 2017 6(4): 352-440	Hittel et al. Increased secretion and expression of myostatin in skeletal muscle from extremely obese women. Diabetes 2009. 58(1):30-38
	tenascin X	Hartwig et al. Secretome profiling of primary human skeletal muscle cells. Biochemica et Biophysica Acta (BBA) - Proteins and Proteomics 2014. 1844(5):1011-1155	Le Bihan et al. In-depth analysis of the secretome identifies three major independent secretory pathways in differentiating human myoblasts. Journal of Proteomics 2012. 77: 344-454	Hittel et al. Increased secretion and expression of myostatin in skeletal muscle from extremely obese women. Diabetes 2009. 58(1):30-38
	testican	Bortoluzzi et al. Computational reconstruction of the human skeletal muscle secretome. Proteins 2006. 62(3): 776-1071
	Testican-1	Le Bihan et al. In-depth analysis of the secretome identifies three major independent secretory pathways in differentiating human myoblasts. Journal of Proteomics 2012. 77: 344-551	Hartwig et al. Secretome profiling of primary human skeletal muscle cells. Biochemica et Biophysica Acta (BBA) - Proteins and Proteomics 2014. 1844(5):1011-1256
	tetranectin	Hartwig et al. Secretome profiling of primary human skeletal muscle cells. Biochemica et Biophysica Acta (BBA) - Proteins and Proteomics 2014. 1844(5):1011-1065	Le Bihan et al. In-depth analysis of the secretome identifies three major independent secretory pathways in differentiating human myoblasts. Journal of Proteomics 2012. 77: 344-569
	Tetratricopeptide repeat domain 17	Bortoluzzi et al. Computational reconstruction of the human skeletal muscle secretome. Proteins 2006. 62(3): 776-1096
	thioredoxin domain-containing protein 5	Hartwig et al. Secretome profiling of primary human skeletal muscle cells. Biochemica et Biophysica Acta (BBA) - Proteins and Proteomics 2014. 1844(5):1011-1296
	thioredoxin-dependent peroxide reductase	Hartwig et al. Secretome profiling of primary human skeletal muscle cells. Biochemica et Biophysica Acta (BBA) - Proteins and Proteomics 2014. 1844(5):1011-1181
THBD	thrombomodulin	Catoire et al. Identification of human exercise-induced myokines using secretome analysis. Physiological Genomics of Exercise in Health and Disease 2014. 46(7): 256-272
THBS1	thrombospondin 1	Pourteymour et al. Global mRNA sequencing of human skeletal muscle: Search for novel exercise-regulated myokines. Molecular Metabolism. 2017 6(4): 352-372	Bortoluzzi et al. Computational reconstruction of the human skeletal muscle secretome. Proteins 2006. 62(3): 776-1085	Le Bihan et al. In-depth analysis of the secretome identifies three major independent secretory pathways in differentiating human myoblasts. Journal of Proteomics 2012. 77: 344-395	Hartwig et al. Secretome profiling of primary human skeletal muscle cells. Biochemica et Biophysica Acta (BBA) - Proteins and Proteomics 2014. 1844(5):1011-1092
THBS2	Thrombospondin 2	Bortoluzzi et al. Computational reconstruction of the human skeletal muscle secretome. Proteins 2006. 62(3): 776-1086	Hartwig et al. Secretome profiling of primary human skeletal muscle cells. Biochemica et Biophysica Acta (BBA) - Proteins and Proteomics 2014. 1844(5):1011-1193	Le Bihan et al. In-depth analysis of the secretome identifies three major independent secretory pathways in differentiating human myoblasts. Journal of Proteomics 2012. 77: 344-441
THBS3	Thrombospondin 3	Bortoluzzi et al. Computational reconstruction of the human skeletal muscle secretome. Proteins 2006. 62(3): 776-1087
THBS4	thrombospondin 4	Pourteymour et al. Global mRNA sequencing of human skeletal muscle: Search for novel exercise-regulated myokines. Molecular Metabolism. 2017 6(4): 352-832	Bortoluzzi et al. Computational reconstruction of the human skeletal muscle secretome. Proteins 2006. 62(3): 776-1088
THY1	Thy-1 cell surface antigen	Pourteymour et al. Global mRNA sequencing of human skeletal muscle: Search for novel exercise-regulated myokines. Molecular Metabolism. 2017 6(4): 352-827
	Thyroglobulin	Bortoluzzi et al. Computational reconstruction of the human skeletal muscle secretome. Proteins 2006. 62(3): 776-1082
TPO	thyroid peroxidase	Pourteymour et al. Global mRNA sequencing of human skeletal muscle: Search for novel exercise-regulated myokines. Molecular Metabolism. 2017 6(4): 352-734
	thyrotropin subunit beta	Raschke et al. Identification and Validation of Novel Contraction Regulated Myokines Released from Primary Human Skeletal Muscle Cells. Plos One 2013. 8(4): e62093
TIMP1	TIMP metallopeptidase inhibitor 1	Pourteymour et al. Global mRNA sequencing of human skeletal muscle: Search for novel exercise-regulated myokines. Molecular Metabolism. 2017 6(4): 352-454
	Tissue factor pathway inhibitor 2	Bortoluzzi et al. Computational reconstruction of the human skeletal muscle secretome. Proteins 2006. 62(3): 776-1081
TFPI2	tissue factor pathway inhibitor 2	Pourteymour et al. Global mRNA sequencing of human skeletal muscle: Search for novel exercise-regulated myokines. Molecular Metabolism. 2017 6(4): 352-448
TIMP1	tissue inhibitor of metalloproteinase 1	Norheim et al. Proteomic identification of secreted proteins from human skeletal muscle cells and expression in response to strength training. Endocrinology and Metabolism 2011. 301(5): E1013-E1042	Görgens et al. Exercise and Regulation of Adipokine and Myokine Production. Progress in Molecular Biology and Translational Science 2015. 135:313-346	Bortoluzzi et al. Computational reconstruction of the human skeletal muscle secretome. Proteins 2006. 62(3): 776-1089
TIMP2	Tissue inhibitor of metalloproteinase 2	Bortoluzzi et al. Computational reconstruction of the human skeletal muscle secretome. Proteins 2006. 62(3): 776-1090
TIMP3	Tissue inhibitor of metalloproteinase 3	Bortoluzzi et al. Computational reconstruction of the human skeletal muscle secretome. Proteins 2006. 62(3): 776-1091
TNFAIP6	TNF alpha induced protein 6	Pourteymour et al. Global mRNA sequencing of human skeletal muscle: Search for novel exercise-regulated myokines. Molecular Metabolism. 2017 6(4): 352-388
TLR9	toll like receptor 9	Pourteymour et al. Global mRNA sequencing of human skeletal muscle: Search for novel exercise-regulated myokines. Molecular Metabolism. 2017 6(4): 352-714
TOR3A	torsin family 3 member A	Pourteymour et al. Global mRNA sequencing of human skeletal muscle: Search for novel exercise-regulated myokines. Molecular Metabolism. 2017 6(4): 352-705
	tranlationally-controlled tumor protein	Hartwig et al. Secretome profiling of primary human skeletal muscle cells. Biochemica et Biophysica Acta (BBA) - Proteins and Proteomics 2014. 1844(5):1011-1128
	Transferrin	Bortoluzzi et al. Computational reconstruction of the human skeletal muscle secretome. Proteins 2006. 62(3): 776-1080
	Transferrin receptor protein 1	Le Bihan et al. In-depth analysis of the secretome identifies three major independent secretory pathways in differentiating human myoblasts. Journal of Proteomics 2012. 77: 344-506
	Transforming growth factor beta	Bortoluzzi et al. Computational reconstruction of the human skeletal muscle secretome. Proteins 2006. 62(3): 776-1084
TGFB1	Transforming growth factor beta-1	Le Bihan et al. In-depth analysis of the secretome identifies three major independent secretory pathways in differentiating human myoblasts. Journal of Proteomics 2012. 77: 344-394
TGFB2	Transforming growth factor beta-2	Le Bihan et al. In-depth analysis of the secretome identifies three major independent secretory pathways in differentiating human myoblasts. Journal of Proteomics 2012. 77: 344-507	Bortoluzzi et al. Computational reconstruction of the human skeletal muscle secretome. Proteins 2006. 62(3): 776-1083
TGFB3	transforming growth factor, beta 3	Pourteymour et al. Global mRNA sequencing of human skeletal muscle: Search for novel exercise-regulated myokines. Molecular Metabolism. 2017 6(4): 352-449
	transforming growth factor-beta	Hartwig et al. Secretome profiling of primary human skeletal muscle cells. Biochemica et Biophysica Acta (BBA) - Proteins and Proteomics 2014. 1844(5):1011-1278	Le Bihan et al. In-depth analysis of the secretome identifies three major independent secretory pathways in differentiating human myoblasts. Journal of Proteomics 2012. 77: 344-508
	transgelin	Hartwig et al. Secretome profiling of primary human skeletal muscle cells. Biochemica et Biophysica Acta (BBA) - Proteins and Proteomics 2014. 1844(5):1011-1248
	transgelin-2	Hartwig et al. Secretome profiling of primary human skeletal muscle cells. Biochemica et Biophysica Acta (BBA) - Proteins and Proteomics 2014. 1844(5):1011-1197
TMEM119	transmembrane protein 119	Pourteymour et al. Global mRNA sequencing of human skeletal muscle: Search for novel exercise-regulated myokines. Molecular Metabolism. 2017 6(4): 352-843
TREM1	triggering receptor expressed on myeloid cells 1	Pourteymour et al. Global mRNA sequencing of human skeletal muscle: Search for novel exercise-regulated myokines. Molecular Metabolism. 2017 6(4): 352-476
	tripartite motif-containing protein 72	Hartwig et al. Secretome profiling of primary human skeletal muscle cells. Biochemica et Biophysica Acta (BBA) - Proteins and Proteomics 2014. 1844(5):1011-1292
	Tripeptidyl-peptidase 1	Hartwig et al. Secretome profiling of primary human skeletal muscle cells. Biochemica et Biophysica Acta (BBA) - Proteins and Proteomics 2014. 1844(5):1011-1027
	trombopoietin	Raschke et al. Identification and Validation of Novel Contraction Regulated Myokines Released from Primary Human Skeletal Muscle Cells. Plos One 2013. 8(4): e62092
	tropomyosin 3 pseudogene 4	Hartwig et al. Secretome profiling of primary human skeletal muscle cells. Biochemica et Biophysica Acta (BBA) - Proteins and Proteomics 2014. 1844(5):1011-1333
	tropomyosin alpha-1 chain	Hartwig et al. Secretome profiling of primary human skeletal muscle cells. Biochemica et Biophysica Acta (BBA) - Proteins and Proteomics 2014. 1844(5):1011-1105
	tropomyosin alpha-3 chain	Hartwig et al. Secretome profiling of primary human skeletal muscle cells. Biochemica et Biophysica Acta (BBA) - Proteins and Proteomics 2014. 1844(5):1011-1078
	troponin I	Hartwig et al. Secretome profiling of primary human skeletal muscle cells. Biochemica et Biophysica Acta (BBA) - Proteins and Proteomics 2014. 1844(5):1011-1151
	troponin T	Hartwig et al. Secretome profiling of primary human skeletal muscle cells. Biochemica et Biophysica Acta (BBA) - Proteins and Proteomics 2014. 1844(5):1011-1205
	tubulin beta-2A chain	Hartwig et al. Secretome profiling of primary human skeletal muscle cells. Biochemica et Biophysica Acta (BBA) - Proteins and Proteomics 2014. 1844(5):1011-1265
	tubulin beta-4B chain	Hartwig et al. Secretome profiling of primary human skeletal muscle cells. Biochemica et Biophysica Acta (BBA) - Proteins and Proteomics 2014. 1844(5):1011-1242
	tubulin beta-6 chain	Hartwig et al. Secretome profiling of primary human skeletal muscle cells. Biochemica et Biophysica Acta (BBA) - Proteins and Proteomics 2014. 1844(5):1011-1315
TNFSF10	tumer necrosis factor superfamily 10	Catoire et al. Identification of human exercise-induced myokines using secretome analysis. Physiological Genomics of Exercise in Health and Disease 2014. 46(7): 256-291
TNF	tumor necrosis factor	Scheler et al. Cytokine response of primary human myotubes in an in vitro exercise model. American Journal of Physiology Cell Physiology 2013. 305(8): C877-C896	Hartwig et al. Secretome profiling of primary human skeletal muscle cells. Biochemica et Biophysica Acta (BBA) - Proteins and Proteomics 2014. 1844(5):1011-1071	Le Bihan et al. In-depth analysis of the secretome identifies three major independent secretory pathways in differentiating human myoblasts. Journal of Proteomics 2012. 77: 344-397	Görgens et al. Exercise and Regulation of Adipokine and Myokine Production. Progress in Molecular Biology and Translational Science 2015. 135:313-350
	tumor necrosis factor ligand superfamily member 10B	Raschke et al. Identification and Validation of Novel Contraction Regulated Myokines Released from Primary Human Skeletal Muscle Cells. Plos One 2013. 8(4): e62096
	tumor necrosis factor ligand superfamily member 14	Raschke et al. Identification and Validation of Novel Contraction Regulated Myokines Released from Primary Human Skeletal Muscle Cells. Plos One 2013. 8(4): e62095
	tumor necrosis factor ligand superfamily member 8	Raschke et al. Identification and Validation of Novel Contraction Regulated Myokines Released from Primary Human Skeletal Muscle Cells. Plos One 2013. 8(4): e62097
TNFRSF10C	tumor necrosis factor receptor superfamily member 10c	Pourteymour et al. Global mRNA sequencing of human skeletal muscle: Search for novel exercise-regulated myokines. Molecular Metabolism. 2017 6(4): 352-497
	Tumor necrosis factor receptor superfamily member 11B	Le Bihan et al. In-depth analysis of the secretome identifies three major independent secretory pathways in differentiating human myoblasts. Journal of Proteomics 2012. 77: 344-442
TNFRSF12A	tumor necrosis factor receptor superfamily member 12A	Pourteymour et al. Global mRNA sequencing of human skeletal muscle: Search for novel exercise-regulated myokines. Molecular Metabolism. 2017 6(4): 352-398
	Tumor necrosis factor receptor superfamily member 5	Le Bihan et al. In-depth analysis of the secretome identifies three major independent secretory pathways in differentiating human myoblasts. Journal of Proteomics 2012. 77: 344-429
TNFRSF8	tumor necrosis factor receptor superfamily member 8	Pourteymour et al. Global mRNA sequencing of human skeletal muscle: Search for novel exercise-regulated myokines. Molecular Metabolism. 2017 6(4): 352-617
TNFRSF1B	tumor necrosis factor receptor superfamily, member 1B	Pourteymour et al. Global mRNA sequencing of human skeletal muscle: Search for novel exercise-regulated myokines. Molecular Metabolism. 2017 6(4): 352-708
TNFRSF25	tumor necrosis factor receptor superfamily, member 25	Pourteymour et al. Global mRNA sequencing of human skeletal muscle: Search for novel exercise-regulated myokines. Molecular Metabolism. 2017 6(4): 352-903
TNF9	tumor necrosis factor related protein 9	Pourteymour et al. Global mRNA sequencing of human skeletal muscle: Search for novel exercise-regulated myokines. Molecular Metabolism. 2017 6(4): 352-772
	tumor protein p53 inducible protein 4	Bortoluzzi et al. Computational reconstruction of the human skeletal muscle secretome. Proteins 2006. 62(3): 776-1045
	Tumor suppressor candidate 2	Bortoluzzi et al. Computational reconstruction of the human skeletal muscle secretome. Proteins 2006. 62(3): 776-1097
	Twisted gastrulation	Bortoluzzi et al. Computational reconstruction of the human skeletal muscle secretome. Proteins 2006. 62(3): 776-1098
	Twisted gastrulation protein homolog 1	Le Bihan et al. In-depth analysis of the secretome identifies three major independent secretory pathways in differentiating human myoblasts. Journal of Proteomics 2012. 77: 344-510
TYROBP	TYRO protein tyrosine kinase binding protein	Pourteymour et al. Global mRNA sequencing of human skeletal muscle: Search for novel exercise-regulated myokines. Molecular Metabolism. 2017 6(4): 352-921
TYRP1	tyrosinase-related protein 1	Pourteymour et al. Global mRNA sequencing of human skeletal muscle: Search for novel exercise-regulated myokines. Molecular Metabolism. 2017 6(4): 352-907
	ubiquitin	Hartwig et al. Secretome profiling of primary human skeletal muscle cells. Biochemica et Biophysica Acta (BBA) - Proteins and Proteomics 2014. 1844(5):1011-1345	Hittel et al. Increased secretion and expression of myostatin in skeletal muscle from extremely obese women. Diabetes 2009. 58(1):30-38
	ubiquitin carboxyl-terminal hydrolase 14	Hartwig et al. Secretome profiling of primary human skeletal muscle cells. Biochemica et Biophysica Acta (BBA) - Proteins and Proteomics 2014. 1844(5):1011-1217
	ubiquitin carboxyl-terminal hydrolase isozyme L1	Hartwig et al. Secretome profiling of primary human skeletal muscle cells. Biochemica et Biophysica Acta (BBA) - Proteins and Proteomics 2014. 1844(5):1011-1110
	ubiquitin carboxyl-terminal hydrolase isozyme L3	Hartwig et al. Secretome profiling of primary human skeletal muscle cells. Biochemica et Biophysica Acta (BBA) - Proteins and Proteomics 2014. 1844(5):1011-1140
	ubiquitin-60S ribosomal protein L40	Hartwig et al. Secretome profiling of primary human skeletal muscle cells. Biochemica et Biophysica Acta (BBA) - Proteins and Proteomics 2014. 1844(5):1011-1237
	ubiquitin-conjugating enzyme E2 L3	Hartwig et al. Secretome profiling of primary human skeletal muscle cells. Biochemica et Biophysica Acta (BBA) - Proteins and Proteomics 2014. 1844(5):1011-1240
	ubiquitin-conjugating enzyme E2 N	Hartwig et al. Secretome profiling of primary human skeletal muscle cells. Biochemica et Biophysica Acta (BBA) - Proteins and Proteomics 2014. 1844(5):1011-1229
	ubiquitin-like modifier-activating enzyme 1	Hartwig et al. Secretome profiling of primary human skeletal muscle cells. Biochemica et Biophysica Acta (BBA) - Proteins and Proteomics 2014. 1844(5):1011-1157
	Ubiquitously transcribed tetratricopeptide repeat gene, X chromosome: ubiquitously-transcribed TPR gene on the X chromosome	Bortoluzzi et al. Computational reconstruction of the human skeletal muscle secretome. Proteins 2006. 62(3): 776-1101
	UMP-CMP kinase	Hartwig et al. Secretome profiling of primary human skeletal muscle cells. Biochemica et Biophysica Acta (BBA) - Proteins and Proteomics 2014. 1844(5):1011-1182
	UPF0556 protein C19orf10	Hartwig et al. Secretome profiling of primary human skeletal muscle cells. Biochemica et Biophysica Acta (BBA) - Proteins and Proteomics 2014. 1844(5):1011-1302
	Urocortin preproprotein	Bortoluzzi et al. Computational reconstruction of the human skeletal muscle secretome. Proteins 2006. 62(3): 776-1099
	Urokinase-type plasminogen activator	Le Bihan et al. In-depth analysis of the secretome identifies three major independent secretory pathways in differentiating human myoblasts. Journal of Proteomics 2012. 77: 344-390
VNN2	vanin 2	Pourteymour et al. Global mRNA sequencing of human skeletal muscle: Search for novel exercise-regulated myokines. Molecular Metabolism. 2017 6(4): 352-494
	Vascular cell adhesion protein 1	Le Bihan et al. In-depth analysis of the secretome identifies three major independent secretory pathways in differentiating human myoblasts. Journal of Proteomics 2012. 77: 344-443
VEGFA	vascular endothelial growth factor A	Pourteymour et al. Global mRNA sequencing of human skeletal muscle: Search for novel exercise-regulated myokines. Molecular Metabolism. 2017 6(4): 352-415	Hartwig et al. Secretome profiling of primary human skeletal muscle cells. Biochemica et Biophysica Acta (BBA) - Proteins and Proteomics 2014. 1844(5):1011-1142	Catoire et al. Identification of human exercise-induced myokines using secretome analysis. Physiological Genomics of Exercise in Health and Disease 2014. 46(7): 256-281	Le Bihan et al. In-depth analysis of the secretome identifies three major independent secretory pathways in differentiating human myoblasts. Journal of Proteomics 2012. 77: 344-398
	Vascular endothelial growth factor B	Bortoluzzi et al. Computational reconstruction of the human skeletal muscle secretome. Proteins 2006. 62(3): 776-1102
VEGFC	vascular endothelial growth factor C	Pourteymour et al. Global mRNA sequencing of human skeletal muscle: Search for novel exercise-regulated myokines. Molecular Metabolism. 2017 6(4): 352-447	Raschke et al. Identification and Validation of Novel Contraction Regulated Myokines Released from Primary Human Skeletal Muscle Cells. Plos One 2013. 8(4): e62098	Le Bihan et al. In-depth analysis of the secretome identifies three major independent secretory pathways in differentiating human myoblasts. Journal of Proteomics 2012. 77: 344-513
VEGF	vasculotropin	Catoire et al. Identification of human exercise-induced myokines using secretome analysis. Physiological Genomics of Exercise in Health and Disease 2014. 46(7): 256-281
VIPR1	vasoactive intestinal peptide receptor 1	Pourteymour et al. Global mRNA sequencing of human skeletal muscle: Search for novel exercise-regulated myokines. Molecular Metabolism. 2017 6(4): 352-800
	vasorin	Hartwig et al. Secretome profiling of primary human skeletal muscle cells. Biochemica et Biophysica Acta (BBA) - Proteins and Proteomics 2014. 1844(5):1011-1289	Le Bihan et al. In-depth analysis of the secretome identifies three major independent secretory pathways in differentiating human myoblasts. Journal of Proteomics 2012. 77: 344-608
	Versican core protein	Le Bihan et al. In-depth analysis of the secretome identifies three major independent secretory pathways in differentiating human myoblasts. Journal of Proteomics 2012. 77: 344-512
	vimentin	Hartwig et al. Secretome profiling of primary human skeletal muscle cells. Biochemica et Biophysica Acta (BBA) - Proteins and Proteomics 2014. 1844(5):1011-1097	Hittel et al. Increased secretion and expression of myostatin in skeletal muscle from extremely obese women. Diabetes 2009. 58(1):30-38
	visfatin	Görgens et al. Exercise and Regulation of Adipokine and Myokine Production. Progress in Molecular Biology and Translational Science 2015. 135:313-348
	vitamin K-dependent protein S	Hartwig et al. Secretome profiling of primary human skeletal muscle cells. Biochemica et Biophysica Acta (BBA) - Proteins and Proteomics 2014. 1844(5):1011-1082
VMO1	vitelline membrane outer layer 1 homolog	Pourteymour et al. Global mRNA sequencing of human skeletal muscle: Search for novel exercise-regulated myokines. Molecular Metabolism. 2017 6(4): 352-876
	Vitrin	Bortoluzzi et al. Computational reconstruction of the human skeletal muscle secretome. Proteins 2006. 62(3): 776-1103
	vitronectin	Hartwig et al. Secretome profiling of primary human skeletal muscle cells. Biochemica et Biophysica Acta (BBA) - Proteins and Proteomics 2014. 1844(5):1011-1031
	Von Willebrand factor	Bortoluzzi et al. Computational reconstruction of the human skeletal muscle secretome. Proteins 2006. 62(3): 776-1104
VWA1	von Willebrand factor A domain containing 1	Pourteymour et al. Global mRNA sequencing of human skeletal muscle: Search for novel exercise-regulated myokines. Molecular Metabolism. 2017 6(4): 352-868
VSIG10	V-set and immunoglobulin domain containing 10	Pourteymour et al. Global mRNA sequencing of human skeletal muscle: Search for novel exercise-regulated myokines. Molecular Metabolism. 2017 6(4): 352-773
WDR81	WD repeat domain 81	Pourteymour et al. Global mRNA sequencing of human skeletal muscle: Search for novel exercise-regulated myokines. Molecular Metabolism. 2017 6(4): 352-616
	WD repeat-containing protein 1	Hartwig et al. Secretome profiling of primary human skeletal muscle cells. Biochemica et Biophysica Acta (BBA) - Proteins and Proteomics 2014. 1844(5):1011-1040
WNT9A	wingless-type MMTV integration site family, member 9A	Pourteymour et al. Global mRNA sequencing of human skeletal muscle: Search for novel exercise-regulated myokines. Molecular Metabolism. 2017 6(4): 352-611
WNT5A	Wnt family member 5A	Pourteymour et al. Global mRNA sequencing of human skeletal muscle: Search for novel exercise-regulated myokines. Molecular Metabolism. 2017 6(4): 352-775
	Wnt inhibitory factor-1	Bortoluzzi et al. Computational reconstruction of the human skeletal muscle secretome. Proteins 2006. 62(3): 776-1105
WISP1	WNT1 inducible signaling pathway protein 1	Pourteymour et al. Global mRNA sequencing of human skeletal muscle: Search for novel exercise-regulated myokines. Molecular Metabolism. 2017 6(4): 352-847	Bortoluzzi et al. Computational reconstruction of the human skeletal muscle secretome. Proteins 2006. 62(3): 776-1106
	wnt-1 signaling pathway protein 1	Bortoluzzi et al. Computational reconstruction of the human skeletal muscle secretome. Proteins 2006. 62(3): 776-1106
	XTP3-transactivated protein B	Bortoluzzi et al. Computational reconstruction of the human skeletal muscle secretome. Proteins 2006. 62(3): 776-829
	Xylosyltransferase 1	Le Bihan et al. In-depth analysis of the secretome identifies three major independent secretory pathways in differentiating human myoblasts. Journal of Proteomics 2012. 77: 344-555	Bortoluzzi et al. Computational reconstruction of the human skeletal muscle secretome. Proteins 2006. 62(3): 776-1107
	Zinc finger protein 488	Bortoluzzi et al. Computational reconstruction of the human skeletal muscle secretome. Proteins 2006. 62(3): 776-1108
